# Supplementary material for: Construction of artificial neural network diagnostic model and analysis of immune infiltration for periodontitis
Source: Front Genet. 2022 Nov 15;13:1041524. doi: 10.3389/fgene.2022.1041524 (PMC9705329; doi:10.3389/fgene.2022.1041524)
Supplement: Supplementary file 1 [file Table2.xlsx]

## Sheet: Supplementary Table 2
error	12.165
reached.threshold	0.00988075
steps	2304
Intercept.to.1layhid1	0.520186
CSF3.to.1layhid1	-2.35273
C3.to.1layhid1	0.187078
ICAM2.to.1layhid1	5.59595
SAA1.to.1layhid1	-13.7783
BTG2.to.1layhid1	-4.85049
C4A.to.1layhid1	50.4177
CXCR4.to.1layhid1	51.552
MME.to.1layhid1	4.38672
ENTPD1.to.1layhid1	36.2401
CXCL1.to.1layhid1	5.53757
MMP7.to.1layhid1	9.03204
NSG1.to.1layhid1	48.0698
NEFL.to.1layhid1	-3.79669
Intercept.to.1layhid2	0.7403
CSF3.to.1layhid2	-2.39399
C3.to.1layhid2	-0.338548
ICAM2.to.1layhid2	-4.00539
SAA1.to.1layhid2	4.01767
BTG2.to.1layhid2	-0.790438
C4A.to.1layhid2	-226.584
CXCR4.to.1layhid2	-6.18082
MME.to.1layhid2	-1.64925
ENTPD1.to.1layhid2	-211.624
CXCL1.to.1layhid2	-1.9018
MMP7.to.1layhid2	-5.01564
NSG1.to.1layhid2	-224.474
NEFL.to.1layhid2	2.41039
Intercept.to.1layhid3	0.292775
CSF3.to.1layhid3	0.00546992
C3.to.1layhid3	38.342
ICAM2.to.1layhid3	0.268473
SAA1.to.1layhid3	0.709544
BTG2.to.1layhid3	-1.6788
C4A.to.1layhid3	2.91398
CXCR4.to.1layhid3	1.87776
MME.to.1layhid3	-0.573139
ENTPD1.to.1layhid3	1.04689
CXCL1.to.1layhid3	0.672475
MMP7.to.1layhid3	1.39049
NSG1.to.1layhid3	2.41641
NEFL.to.1layhid3	-0.144378
Intercept.to.1layhid4	-0.194222
CSF3.to.1layhid4	1.65643
C3.to.1layhid4	0.198771
ICAM2.to.1layhid4	3.52502
SAA1.to.1layhid4	-4.32803
BTG2.to.1layhid4	-0.153812
C4A.to.1layhid4	39.0026
CXCR4.to.1layhid4	6.38273
MME.to.1layhid4	1.2103
ENTPD1.to.1layhid4	36.9438
CXCL1.to.1layhid4	2.08044
MMP7.to.1layhid4	4.58723
NSG1.to.1layhid4	41.0257
NEFL.to.1layhid4	-2.04846
Intercept.to.1layhid5	-0.816434
CSF3.to.1layhid5	-226.676
C3.to.1layhid5	-0.81549
ICAM2.to.1layhid5	-217.878
SAA1.to.1layhid5	-226.212
BTG2.to.1layhid5	-1.89302
C4A.to.1layhid5	0.0414538
CXCR4.to.1layhid5	-1.90619
MME.to.1layhid5	2.10371
ENTPD1.to.1layhid5	1.95225
CXCL1.to.1layhid5	1.39231
MMP7.to.1layhid5	-0.0910046
NSG1.to.1layhid5	-221.76
NEFL.to.1layhid5	-98.281
Intercept.to.con	-0.722183
1layhid1.to.con	-0.724823
1layhid2.to.con	1.25809
1layhid3.to.con	0.90897
1layhid4.to.con	0.584879
1layhid5.to.con	1.52397
Intercept.to.treat	0.246625
1layhid1.to.treat	0.166989
1layhid2.to.treat	0.0746749
1layhid3.to.treat	-0.868247
1layhid4.to.treat	1.40833
1layhid5.to.treat	-1.52485
