# Supplementary material for: Construction of artificial neural network diagnostic model and analysis of immune infiltration for periodontitis
Source: Front Genet. 2022 Nov 15;13:1041524. doi: 10.3389/fgene.2022.1041524 (PMC9705329; doi:10.3389/fgene.2022.1041524)
Supplement: Supplementary file 2 [file Table3.xlsx]

## Sheet: Supplementary table 3
simple ablation experiment
RF threshold	Featuresnumber	Training set AUC	Validation set AUC	Reduced AUC
1.6	18	0.995	0.87	0.125
1.8	15	0.98	0.905	0.075
2	13	0.945	0.9	0.045
2.2	10	0.951	0.869	0.082
3	9	0.949	0.876	0.073
