# Supplementary material for: Construction of artificial neural network diagnostic model and analysis of immune infiltration for periodontitis
Source: Front Genet. 2022 Nov 15;13:1041524. doi: 10.3389/fgene.2022.1041524 (PMC9705329; doi:10.3389/fgene.2022.1041524)
Supplement: Supplementary file 3 [file Table4.xlsx]

## Sheet: Supplementary Table 4
B cells naive	B cells memory	Plasma cells	T cells CD8	T cells CD4 naive	T cells CD4 memory resting	T cells CD4 memory activated	T cells follicular helper	T cells regulatory (Tregs)	T cells gamma delta	NK cells resting	NK cells activated	Monocytes	Macrophages M0	Macrophages M1	Macrophages M2	Dendritic cells resting	Dendritic cells activated	Mast cells resting	Mast cells activated	Eosinophils	Neutrophils	P-value	Correlation	RMSE
GSM261088_con	0	0.0949861	0.0531894	0.0395491	0.0652194	0.0126585	0	0.112266	0.00120448	0.0219238	0.0454282	0	0.00845029	0	0.0628768	0.196372	0.118246	0.019827	0.0783747	0.0575109	0	0.0119182	0.004	0.297096	0.957473
GSM261091_con	0	0.028979	0.13162	0.0973247	0	0	0	0.131147	0.0272727	0	0	0.0440025	0.0165795	0	0.0366265	0.135247	0.130852	0.0119475	0.137255	0.0456671	0	0.0254801	0.012	0.237014	0.983653
GSM261096_con	0.0798713	0	0.109821	0.101197	0	0	0	0.0856462	0.0329321	0	0.0447973	0	0	0.0155683	0.0390425	0.222021	0.107184	0.0148278	0.0501773	0.0605908	0	0.0363241	0.002	0.326699	0.946734
GSM261099_con	0.0176654	0.0183035	0.149149	0.0107179	0	0	0	0.13858	0.0508534	0	0.0324329	0	0.0244114	0	0.0814977	0.145549	0.0404832	0	0.212504	0.051204	0	0.0266487	0	0.448487	0.893223
GSM261102_con	0	0.108772	0.0663241	0	0	0.084357	0	0.118892	0	0.0919547	0.00231314	0	0.000468473	0.00830402	0.0351552	0.0612434	0.10337	0.0581203	0.0684331	0.107796	0	0.0844959	0.003	0.307863	0.954567
GSM261109_con	0.0214976	0.0220995	0.120804	0.120835	0	0.0217419	0	0.0599515	0.0109337	0	0.017427	0	0.000389819	0	0.0296357	0.169268	0.230679	0.0334794	0.0913456	0.0323808	0	0.0175319	0.001	0.353244	0.935616
GSM261113_con	0	0.0461492	0.0530646	0.12713	0	0	0	0.104926	0.003949	0	0.0685153	0	0	0	0.0551651	0.0652062	0.162107	0.0344324	0.0534353	0.137129	0	0.088791	0.006	0.270097	0.971138
GSM261116_con	0	0.0301618	0.0489016	0.0549114	0	0.0356416	0	0.16858	0	0	0.0305801	0.013355	0.0218825	0	0.0133729	0.0936946	0.120808	0.0716801	0.123726	0.0931359	0	0.0795693	0.013	0.227319	0.98644
GSM261117_con	0.0210189	0	0.0842804	0.184304	0	0	0	0.129857	0	0	0.0225958	0	0	0	0.0607541	0.0495823	0.196013	0.0316411	0.098614	0.10635	0	0.0149895	0.023	0.201026	1.00038
GSM261122_con	0	0.104682	0.0845668	0.0931529	0.0569049	0	0.00917232	0.0853416	0	0.0431239	0	0	0.00102468	0	0.0361568	0.16835	0.0752885	0.0841718	0.0730029	0.0447519	0	0.0403085	0.004	0.291517	0.960315
GSM261127_con	0	0.0452332	0.100716	0.0972004	0	0.00619183	0	0.0482687	0.0514151	0	0.0324459	0	0.0324965	1.07156e-05	0.0317791	0.070216	0.185948	0.0522529	0.125307	0.0743701	0	0.046149	0.004	0.289539	0.961023
GSM261134_con	0	0.043303	0.0753212	0.139548	0	0.00644559	0	0.0478375	0.0325216	0	0	0.0594521	0.0434562	0	0.0946426	0.112765	0.121614	0.0698332	0.00292003	0.0895462	0	0.0607941	0.02	0.209925	0.997693
GSM261137_con	0.0338118	0.0120579	0.339166	0.0501431	0	0.0536014	0	0.066521	0.00917498	0	0.0304057	0	0.0112843	0	0.0456864	0.125112	0.0395322	0.0172031	0.0383191	0.0833082	0	0.0446728	0	0.56821	0.822109
GSM261138_con	0	0.0785625	0.0889569	0	0.0610194	0.0496506	0	0.127844	0	0.00539951	0	0.031822	0.00729104	0.054772	0.0609528	0.0794994	0.0999804	0.0561029	0.0645138	0.0948236	0	0.0388094	0.009	0.250807	0.978038
GSM261143_con	0.0381096	0	0.131138	0.00677403	0	0.0485051	0	0.17459	0	0.0528717	0.012037	0	0	0	0.0429746	0.114175	0.0990513	0.0441293	0.0554947	0.136554	0	0.043596	0.001	0.406065	0.913014
GSM261146_con	0.0149152	0	0.454917	0.057178	0.00595138	0	0	0.0288344	0.0178474	0.00121097	0.0375107	0	0	0.0132247	0.0143967	0.114438	0.027103	0.014871	0.0854201	0.0538658	0	0.0583166	0	0.627078	0.780863
GSM261151_con	0.0669385	0.00900992	0.0322699	0.112605	0	0.0944105	0	0.0505278	0.00959815	0.0276866	0	0	0	0.0469484	0.0471657	0.133366	0.177245	0.0199218	0.0974895	0.0456032	0	0.0292136	0.002	0.334866	0.942498
GSM261154_con	0.0242719	0	0.373327	0.104643	0	0.0410918	0	0.0267367	0.00172132	0.00252971	0.0382431	0	0.000750493	0.0196557	0.0690968	0.106915	0.01069	0.0112282	0.015074	0.0364001	0	0.117625	0	0.581376	0.813484
GSM261159_con	0	0.215471	0.103618	0.0273132	0	0	0	0.169574	0.000916243	0.012393	0	0.022992	0.0117039	0.00994403	0.0848342	0.063224	0.0850018	0.0798986	0	0.0695149	0	0.0436021	0.007	0.262882	0.982151
GSM261162_con	0	0.113057	0.0745558	0.0678444	0	0	0	0.180627	0	0.0113715	0.00212741	0	0.020987	0	0.0381101	0.130908	0.0570752	0.0594703	0.150015	0.0714307	0	0.0224205	0.002	0.332399	0.944706
GSM261165_con	0.0633875	0.0403675	0.0427272	0.0565578	0.00115554	0.0237186	0.00466792	0.0760288	0.000930224	0	0.0702255	0	0.00772482	0	0.0354518	0.0846262	0.227704	0.00927005	0.1303	0.0862861	0	0.0388705	0.007	0.259525	0.973547
GSM261168_con	0	0.0151712	0.108669	0.184323	0	0	0	0.080229	0.0146257	0	0.0284605	0	0	0.0260339	0.122601	0.0801894	0.152042	0.00373349	0.118306	0.0434073	0	0.0222089	0.004	0.29133	0.962972
GSM261171_con	0.0398419	0	0.290118	0.0801513	0.027253	0	0	0.0530919	0.0220019	0	0	0.0229257	0.00280276	0.136996	0.0544894	0.105564	0.0648866	0	0.0958375	0	0	0.00404035	0	0.553278	0.833111
GSM261174_con	0.0156463	0	0.251736	0.155776	0	0.0358895	0.025793	0.0174277	0.0336699	0.00384589	0.0113617	0	0	0.0282248	0.119553	0.149275	0.0586125	0.0168485	0.0510206	0.0176382	0	0.00768129	0	0.550203	0.836356
GSM261177_con	0.00477442	0	0.227642	0.102938	0.0163281	0	0	0.0986197	0	0	0.0180033	0.00631184	0.0157941	0	0.0523735	0.14469	0.0961765	0.0128247	0.123481	0.0359115	0	0.0441311	0	0.45671	0.888924
GSM261184_con	0	0.0766134	0.24745	0.0979335	0.0273657	0	0	0.0815181	0	0	0.0572077	0	0	0.00997938	0.0422524	0.0953339	0.112326	0.00419866	0.0739769	0.055359	0	0.0184854	0	0.487926	0.872108
GSM261188_con	0.0694531	0	0.126378	0.064988	0	0.040631	0	0.0858107	0.000333014	0	0.0464553	0	0.025655	0.0554677	0.0712241	0.0946609	0.0978573	0.0375814	0.104299	0.0659942	0	0.0132104	0.002	0.337837	0.942429
GSM261193_con	0.017282	0	0.17253	0.0786947	0	0.0417625	0	0.0863064	0	0.0217562	0	0	0	0	0.0921188	0.167503	0.109951	0	0.154634	0.0325796	0	0.0248811	0	0.422942	0.905359
GSM261196_con	0	0.0163869	0.227776	0.0844202	0	0.00222161	0	0.0640838	0.0308333	0.00422337	0.0246434	0	0	0.058935	0.0372878	0.150877	0.108246	0.0131827	0.0992011	0.0538751	0	0.0238076	0	0.466388	0.884057
GSM261199_con	0	0.0821196	0.0551659	0.17652	0.00351177	0	0	0.0835324	0	0	0.0356836	0	0.0389602	0.00691677	0.0298103	0.134343	0.0713721	0.04339	0.118097	0.0928691	0	0.0277078	0.021	0.208505	0.99389
GSM261202_con	0	0.104996	0.0410684	0.0242447	0.0730931	0	0	0.0676915	0.014079	0	0.0468763	0	0	0.094792	0.0586944	0.103795	0.175133	0.00994117	0.137425	0.0338605	0	0.0143084	0.013	0.226806	0.984785
GSM261205_con	0	0.0323537	0.113183	0.0444407	0	0.0596508	0	0.107141	0	0.0337234	0	0.0203584	0.00552331	0	0.0728151	0.152698	0.126052	0.0289124	0.170358	0.0135825	0	0.0192083	0.008	0.254701	0.974971
GSM261206_con	0.0241743	0.072643	0.0293701	0.00318087	0.000294962	0.111577	0	0.0741969	0.0119082	0.034975	0.0168133	0	0.00508148	0.00817634	0.0671527	0.236746	0.136175	0.00955772	0.138517	0.00864712	0	0.0108128	0.013	0.226422	0.984395
GSM261217_con	0	0.00894744	0.177199	0.0601077	0	0.115847	0	0.0602608	0	0	0	0.00670832	0.00558307	0	0.0402117	0.218567	0.129802	0.0187505	0.114183	0.0309944	0	0.0128377	0.001	0.377118	0.926154
GSM261220_con	0.0530324	0.0721433	0.152464	0	0.0435598	0.0247734	0	0.0452508	0.0215243	0.122462	0	0	0	0	0.0800502	0.179901	0.0462771	0.00911858	0.109899	0.0170273	0	0.0225164	0	0.45169	0.891582
GSM261223_con	0.0250695	0.0192165	0.146942	0.0430899	0	0.0469516	0.0177095	0.104543	0	0.0722121	0.0153536	0	0.0188993	0.0017972	0.120661	0.147504	0.0453808	0	0.119802	0.0307771	0	0.0240917	0	0.449189	0.893077
GSM261226_con	0	0.0377073	0.0419929	0.0130632	0	0.0219781	0	0.123514	0.0269587	0	0.0216778	0.00964615	0.0311397	0.008209	0.0376584	0.00338262	0.30657	0.0681442	0.166197	0.0494121	0	0.0327483	0.014	0.221241	0.989948
GSM261229_con	0	0.0548459	0.464511	0.0425968	0.00835559	0	0	0.0752467	0.000186349	0.0138292	0.0296671	0	0.0149677	0.00828717	0.0513224	0.0956786	0	0.0186531	0	0.102906	0	0.0189468	0	0.625544	0.786215
GSM261234_con	0	0.0577379	0.198328	0.0627661	0	0	0	0.107704	0.00104768	0.0415547	0.0430933	0	0.0341971	0.0256263	0.122016	0.0675661	0.0671244	0.00388541	0.0981626	0.0510885	0	0.0181019	0	0.471429	0.881188
GSM261237_con	0.011345	0.0147779	0.356236	0.0243914	0	0.0533667	0	0.0395852	0	0.0419899	0.00589129	0	0.00297352	0	0.0509497	0.174954	0.0356528	0.0198038	0.113256	0.0344356	0	0.0203916	0	0.57056	0.820592
GSM261240_con	0.0231631	0	0.559724	0.0382202	0.00455899	0	0	0.056497	0.00447967	0	0.0849377	0	0	0.0209222	0.0137351	0.050516	0.0254597	0.0149463	0	0.0805164	0	0.0223236	0	0.679171	0.749359
GSM261243_con	0	0.000400681	0.121028	0.103523	0.0153905	0	0	0.106795	0	0	0.0247141	0	0.0439502	0	0.0790915	0.0754072	0.118853	0.035222	0.162378	0.0760869	0	0.0371595	0.003	0.307885	0.955368
GSM261246_con	0	0.134931	0.29032	0.0490231	0.00769506	0.0135228	0.00651555	0.0767109	0	4.21468e-05	0.0278014	0	0.0214681	0	0.091453	0.0793482	0.0251843	0	0.102964	0.0524947	0	0.0205259	0	0.502532	0.86595
GSM261249_con	0	0.0990296	0.102643	0	0	0.110836	0	0.107939	0	0	0.0689426	0	0.00872918	0	0.031988	0.0624629	0.0232963	0.0766248	0.0226061	0.221193	0	0.0637098	0.006	0.268773	0.978598
GSM261254_con	0	0.000819245	0.17763	0.10692	0.00314953	0	0	0.108484	0.00490004	0	0.0489489	0	0.0315896	0	0.0347593	0.120492	0.142403	0.0346687	0	0.164733	0	0.0205024	0.001	0.410281	0.911323
GSM261257_con	0.0200841	0	0.0962907	0.140468	0.0116278	0	0	0.055418	0.0330125	0	0	0.0199373	0	0.0238995	0.0717786	0.10069	0.169118	0.0189593	0.172123	0.0327605	0	0.0338315	0.003	0.304774	0.955219
GSM261266_con	0.0138269	0	0.385537	0.101372	0.0191798	0.0178585	0.00732663	0.0235866	0.00566639	0	0.0583714	0	0.0466269	0	0.0260785	0.052901	0.0444236	0.0140691	0.0109062	0.150825	0	0.0214442	0	0.609579	0.792056
GSM261272_con	0	0.081246	0.244909	0.049653	0.0321673	0.0130527	0.0284658	0.0367184	0	0.041882	0.00822505	0	0.0158768	0	0.0395628	0.104643	0.0748076	0.0142066	0.186157	0.0139951	0	0.014432	0	0.531412	0.847994
GSM261277_con	0.0110918	0	0.0484212	0.0982078	0	0.0137443	0	0.0805101	0.00484901	0.0436031	0	0	0	0	0.150875	0.111979	0.188105	0	0.235661	0	0	0.0129534	0	0.42359	0.905044
GSM261280_con	0	0	0.0728622	0.0633149	0	0.0467399	0.0871044	0.0875183	0	0.113882	0	0.0137282	0	0.0601347	0.140484	0.129309	0.0518505	0.0333974	0.0909305	0	0	0.00874309	0	0.453279	0.891342
GSM261283_con	0.0189106	0	0.215891	0.0575903	0	0.0513291	0	0.0690567	0.0116385	0.00177907	0	0.0213316	0	0	0.0513269	0.0705622	0.115217	0.0243824	0.181033	0.0256008	0	0.0843511	0.001	0.420518	0.906773
GSM261286_con	0.0356139	0	0.0820482	0.131294	0	0.0162929	0	0.0422949	0.0919331	0	0.0242343	0.000938863	0.0220337	0	0.0227722	0.142686	0.0939213	0.0565609	0.191139	0.0330707	0	0.0131654	0.093	0.110232	1.03031
GSM261293_con	0.0103759	0	0.305636	0.0243018	0	0.0595723	0	0.0462512	0	0	0	0.0208327	0	0	0.0495871	0.12486	0.128111	0.0103755	0.191088	0	0	0.0290079	0	0.5234	0.851529
GSM261296_con	0	0.0152589	0.313853	0.0402524	0.0262252	0.0450018	0	0.0513846	0	0	0.0106195	0.00168845	0.00782722	0	0.0596902	0.145708	0.108511	0.0140046	0.111452	0.0212123	0	0.0273113	0	0.529018	0.847948
GSM261303_con	0.032915	0	0.144078	0.047461	0	0.0338181	0	0.0996029	0	0	0	0.0346796	0	0	0.0872713	0.0925957	0.129866	0.00783198	0.281789	0.000486684	0	0.0076053	0.006	0.270822	0.974494
GSM261306_con	0	0.0555695	0.244245	0.0484421	0.00433136	0.0649099	0	0.0385603	0	0.031891	0.0311246	0	0.00925608	0	0.0356975	0.160335	0.106986	0.0181569	0.0745726	0.0444403	0	0.031482	0	0.499193	0.866324
GSM261309_con	0	0.0860853	0.0721109	0.0346525	0	0.0763213	0	0.0728341	0	0	0.0791607	0	0.0126083	0	0.0388998	0.137499	0.160492	0.0384394	0.108322	0.0538103	0	0.0287637	0.022	0.2039	0.992456
GSM261314_con	0.0606633	0	0.0854141	0.119812	0	0.071304	0	0.0394027	0.0306995	0	0.0618387	0	0.00163781	0	0.0208957	0.130632	0.154661	0.0235636	0.117295	0.0626828	0	0.0194978	0.004	0.292212	0.960108
GSM261317_con	0.00481022	0	0.141602	0.101307	0	0	0	0.0873989	0.0075032	0	0.0139322	0	0.0251347	0	0.0396486	0.16941	0.212412	0	0.166058	0.0111462	0	0.019636	0.001	0.399505	0.916216
GSM261320_con	0.0641024	0	0.166351	0.0377343	0	0.036945	0	0.0840408	0	0	0	0.0245579	0.0205298	0	0.0224409	0.151401	0.161152	0.0137461	0.153339	0	0	0.0636596	0	0.424582	0.904773
GSM261323_con	0.024553	0	0.0967268	0.0270506	0	0.0544163	0	0.090879	0	0	0.00931838	0.00587417	0.00341936	0	0.120597	0.180332	0.183561	0	0.175802	0	0	0.0274715	0.001	0.365907	0.930396
GSM261326_con	0	0.00311464	0.145013	0.104943	0	0.0273617	0	0.0665687	0	0	0.000666063	0	0.0119949	0	0.107828	0.103486	0.11174	0.035392	0.167272	0.0887451	0	0.0258755	0.001	0.398487	0.916966
GSM261329_con	0.0260423	0	0.0444201	0.00572476	0	0.0874989	0	0.112242	0	0.0727519	0	0	0	0	0.190143	0.165983	0.111113	0	0.165269	0.0139835	0	0.00482807	0.001	0.35816	0.936144
GSM261332_con	0	0.0214374	0.550246	0.0487764	0.0379874	0.0148237	0	0.0154961	0	0	0.0135802	0	0	0	0.0154817	0.100113	0.058875	0.0221832	0.0259099	0.0534208	0	0.021669	0	0.619244	0.808378
GSM261086_treat	0	0.0616967	0.269333	0.0155729	0.0443854	0.0214981	0	0.0599977	0	0.0342319	0.0252777	0	0.0150797	0	0.0288213	0.153157	0.0651249	0.0166916	0.126044	0.0301816	0	0.0329059	0	0.532258	0.846786
GSM261087_treat	0.0282082	0	0.602419	0	0.0205624	0.0471307	0.0230597	0.017129	0	0.0336867	0.0175627	0	0.000724461	0	0.0121001	0.0978158	0.0131485	0.0189636	0.0137403	0.0398292	0	0.0139201	0	0.644916	0.801195
GSM261089_treat	0	0.0174144	0.395162	0.0920619	0	0.028609	0	0.0683054	0	0	0.0316474	0	0.0537916	0	0.00313238	0.13165	0.0406258	0.0190432	0.0464754	0.0309648	0	0.0411174	0	0.615161	0.78774
GSM261090_treat	0	0.0322519	0.218249	0.129698	0.0312245	0	0	0.100613	0	0	0.0741477	0	0.029184	0	0.00998574	0.151447	0.0964434	0.0168756	0.0134724	0.0746116	0	0.0217965	0	0.429797	0.902433
GSM261092_treat	0	0.032116	0.385001	0.0472723	0	0.0492665	0.0132755	0.0330394	0.01563	0	0.0436197	0	0.0275116	0	0.0333105	0.168399	0.0227948	0.000933154	0.0247431	0.0571684	0	0.0459184	0	0.589393	0.807425
GSM261093_treat	0	0.029349	0.43495	0.0750504	0	0.0690963	0	0.0358807	0.00360829	0	0.0618894	0	0.0236948	0	0.0249385	0.114011	0.0274027	0.0146603	0	0.0636362	0	0.0218323	0	0.648388	0.761052
GSM261094_treat	0.0362434	0	0.40508	0.0725473	0	0.0175473	0	0.0680817	0.0130528	0	0.0275013	0	0.00807911	0.0261661	0.0536864	0.101317	0.0404045	0	0	0.089208	0	0.0410849	0	0.643981	0.764323
GSM261095_treat	0.11499	0	0.371367	0.0685003	0	0.0459743	0	0.0619237	0.00261324	0.0538457	0	0	0.00618863	0.0517217	0.048815	0.0771595	0.0210891	0.00629095	0.0450011	0.0182697	0	0.00624945	0	0.686379	0.727673
GSM261097_treat	0.0299201	0.00823869	0.227691	0.0576705	0	0.0625035	0	0.0675123	0	0	0.054277	0	0.0308054	0.0859105	0.0547943	0.130044	0.0056322	0.0268277	0.021166	0.121304	0	0.0157026	0	0.477634	0.877759
GSM261098_treat	0.041108	0.015206	0.275611	0.0651038	0	0.0758654	0	0.0473182	0.0260172	0	0.0436507	0	0.0271948	0.0471413	0.0300009	0.127169	0.0251589	0.0281151	0.0682997	0.0395315	0	0.0175086	0	0.551373	0.834976
GSM261100_treat	0.029391	0	0.352418	0.103229	0	0	0	0.0963786	0.02955	0	0	0.0130654	0.0109615	0.0219346	0.011425	0.0826957	0.105888	0.00794956	0.0929002	0.0219092	0	0.0203047	0	0.571522	0.819958
GSM261101_treat	0.0806663	0	0.251567	0.0545429	0.00673555	0.0173197	0.0186571	0.0325783	0	0	0.054908	0	0	0	0.0128686	0.013914	0.0312077	0.0494091	0.00509716	0.118704	0	0.251824	0	0.537079	0.843485
GSM261103_treat	0.0303198	0.0207138	0.295294	0.0969256	0.0345049	0.0311192	0.0156421	0.0230413	0.013095	0	0.00500433	0	0.0302594	0	0.0286594	0.115376	0.0515257	0.0238211	0.0811784	0.0260596	0	0.0774594	0	0.512364	0.858007
GSM261104_treat	0.0311214	0.00577729	0.356581	0.0560822	0.0323724	0.0642459	0.0148931	0.031202	0.00731311	0.0109532	0.0158201	0	0.00936141	0	0.019258	0.136985	0.0089521	0.0219817	0.0568285	0.0286633	0	0.0916083	0	0.606254	0.794859
GSM261105_treat	0	0	0.490924	0.00241159	0.0309539	0.0506814	0	0.0291705	0	0.0365045	0.00438107	0	0.00388035	0	0.033949	0.0874263	0.0745897	0.00777712	0.0555871	0.0710887	0	0.0206749	0	0.633238	0.779036
GSM261106_treat	0.000886452	0	0.456195	0.0137663	0.0538596	0.0306831	0.0408382	0.0197928	0	0.0503514	0	0	0.00625653	0	0.0392081	0.100063	0.0478086	0.00392152	0.0700146	0.0415815	0	0.0247738	0	0.608938	0.79588
GSM261107_treat	0.00999755	0.0136602	0.53845	0.0456232	0	0.03187	0.0165961	0.0393637	0.0103257	0	0.0312596	0	0.000654507	0	0.0165167	0.0851866	0.0335061	0.0132023	0.037654	0.026896	0	0.0492378	0	0.678705	0.743555
GSM261108_treat	0	0.0280672	0.442166	0.0619684	0	0	0.0055805	0.0679819	0.0252771	0	0.0253073	0	0.00315337	0	0.0237913	0.0812688	0.100487	0	0.0752855	0.0505122	0	0.00915319	0	0.633707	0.774397
GSM261110_treat	0.0345252	0.00757187	0.486018	0.0288873	0.0274815	0.0329205	0	0.0292955	0.0134645	0.0606307	0	0	0.0100352	0.0114625	0.0457808	0.0602853	0.0173601	0.019993	0.0655215	0.0177759	0	0.0309905	0	0.623754	0.789994
GSM261111_treat	0.0457034	0.0204893	0.107714	0.125657	0.0141529	0	0.00731334	0.0571428	0.00671184	0.0910481	0.0435275	0	0.00756545	0.0471849	0.0414356	0.10246	0.00560832	0.0266945	0	0.191663	0	0.0579277	0.002	0.328657	0.951143
GSM261112_treat	0.0502699	0	0.360613	0.0671101	0.00783438	0.0749996	0	0.032131	0.0147141	0.0135719	0.036104	0	0.00722109	0	0.0252086	0.0935777	0.0282735	0.0197451	0.0737841	0.0600858	0	0.0347558	0	0.593759	0.803902
GSM261114_treat	0.0108355	0.0517422	0.399323	0.0263083	0.00184651	0.010224	0.0370622	0.0431743	0	0	0.0365128	0	0.00620744	0	0.0101564	0.13053	0.0474684	0.0181309	0.0568016	0.0514704	0	0.0622063	0	0.562723	0.829535
GSM261115_treat	0.00791297	0.0444789	0.160097	0.0224608	0	0.0307326	0	0.143897	0.00845381	0	0.0270083	0	0.0248628	0	0.0103673	0.167575	0.0638214	0.0378989	0.0606314	0.128254	0	0.061548	0.001	0.412897	0.910016
GSM261118_treat	0.0133312	0.0102699	0.46801	0.0608507	0.0205123	0	0	0.057586	0.0121484	0	0.0225374	0	0.0034532	0.0159009	0.0267063	0.097858	0.0188555	0.0267593	0.0447186	0.0681383	0	0.0323637	0	0.590373	0.815512
GSM261119_treat	0.0135579	0.0171618	0.446005	0.0856594	0.0260959	0	0	0.0686119	0.00261262	0	0.0118432	0	0.00471888	0	0.0252332	0.0908226	0.038195	0.0226657	0	0.108748	0	0.0380689	0	0.600602	0.804036
GSM261120_treat	0.0420597	0	0.135106	0.170497	0.00803426	0	0	0.0633324	0.00824508	0	0.0959754	0	0.0201421	0.0525919	0.0232095	0.0993474	0.0798344	0.0236763	0	0.150909	0	0.02704	0.001	0.419591	0.906908
GSM261121_treat	0.0690323	0.0286072	0.330109	0.014937	0	0.0654649	0.0173437	0.024457	0.00613086	0.0252935	0.0711857	0	0	0.00034264	0.020979	0.100583	0.0239847	0.023152	0	0.0774463	0	0.100951	0	0.50792	0.864243
GSM261123_treat	0.00976211	0.024464	0.504465	0.0222102	0.0157033	0	0.0235459	0.0321369	0	0.0680097	0	0	0	0.000399406	0.0523566	0.0979539	0.00225478	0.0109176	0	0.0995614	0	0.0362596	0	0.618765	0.798947
GSM261124_treat	0.0283717	0.0226856	0.338627	0.0815919	0	0.0333629	0.00208694	0.0330352	0	0.0285354	0	0	0.0115592	0	0.0479034	0.0540049	0.0142642	0.0160041	0	0.205759	0	0.0822093	0	0.601537	0.798193
GSM261125_treat	0	0.0745953	0.126736	0.124047	0	0.0501407	0.00842184	0.0625619	0	0	0.0335987	0	0.0474558	0.0524264	0.0595568	0.0602499	0.0897152	0.0292713	0.129236	0.0424643	0	0.00952318	0.002	0.311296	0.953258
GSM261126_treat	0.00207441	0.0106731	0.244235	0.126689	0	0.0415595	0	0.0947125	0.00800108	0	0	0.0177912	0.0145055	0.0281648	0.0897261	0.0789662	0.0710757	0.0157855	0.14198	0.00256056	0	0.0114996	0	0.471527	0.88105
GSM261128_treat	0.0313992	0	0.427918	0.0314084	0	0.00652466	0	0.0830501	0	0	0.00848692	0	0.00829359	0.0251052	0.0161477	0.116004	0.0354835	0.0155209	0.0898306	0.0324529	0	0.0723743	0	0.619489	0.785633
GSM261129_treat	0.00160186	0	0.511998	0.053884	0	0.0221196	0.00376227	0.0471253	0	0	0.0538571	0	0	0	0.00800839	0.0618013	0.0466436	0.0258659	0	0.103868	0	0.0594644	0	0.686909	0.729644
GSM261130_treat	0.0366147	0	0.468737	0.0269931	0.0176743	0.0457257	0.00849822	0.0187243	0.0167601	0.0176365	0.0215941	0	0.00190484	0	0.0200329	0.095348	0.0264776	0.0412247	0	0.107601	0	0.0284534	0	0.68567	0.728063
GSM261131_treat	0.0162924	0.0120822	0.551728	0.102489	0	0.0282185	0.00235712	0.0279778	0	0	0.010553	0	0	0	0.0166156	0.0916238	0.00928817	0.0298663	0.00717377	0.0528609	0	0.0408737	0	0.724711	0.695491
GSM261132_treat	0.0309191	0.0313555	0.296695	0.13143	0.0527749	0.0169488	0.00795756	0.0151062	0.00845057	0.0630742	0	0	0	0.0262832	0.10506	0.137972	0.0077992	0.0116219	0.0199862	0.0299453	0	0.00661949	0	0.609186	0.794143
GSM261133_treat	0.0605731	0	0.316696	0.148572	0	0.00504777	0	0.0514607	0.0438697	0.0362028	0	0	0.00462573	0.0155462	0.0920418	0.136414	0.00480464	0.0192175	0.02465	0.0155118	0	0.0247667	0	0.636378	0.773383
GSM261135_treat	0.000274618	0.0468433	0.415673	0.0512643	0.00689484	0.0475653	0.00368838	0.0248937	0.0120025	0.000584733	0.0614075	0	0.00895014	0.00745504	0.0526097	0.0940109	0.0105087	0.0186952	0	0.0796119	0	0.0570664	0	0.637549	0.770058
GSM261136_treat	0.0359737	0	0.357094	0.0743798	0.00803448	0.0118108	0	0.034561	0.0158428	0	0.0572106	0	0.0011452	0	0.02365	0.163193	0.0393888	0.0198934	0.0684097	0.0628441	0	0.0265687	0	0.56771	0.822646
GSM261139_treat	0.0437328	0.0534457	0.0312914	0.0316621	0	0.113389	0.0414667	0.088938	0	0.0605286	0.0255734	0	0	0	0.040482	0.167117	0.0776834	0.0423009	0.0805915	0.0631411	0	0.0386561	0.005	0.280069	0.963798
GSM261140_treat	0.0711898	0	0.214362	0.017002	0	0.0811369	0	0.0875047	0	0.0402519	0.0242811	0	0.0080595	0	0.0540859	0.176999	0.0473221	0.020524	0.0648345	0.0288564	0	0.0635899	0	0.452277	0.891037
GSM261141_treat	0.0622505	0	0.439072	0.0352192	0	0.0338892	0.0166486	0.0179513	0.0212031	0.0169741	0.0319122	0	0	0.0304523	0.0178336	0.103284	0	0.0361985	0.00681159	0.0843702	0	0.0459299	0	0.708265	0.705392
GSM261142_treat	0.0438626	0	0.489173	0.0603521	0.0217942	0.0430178	0.00819262	0.0101797	0	0.0156326	0.00789884	0	0	0.013967	0.0191116	0.0932779	0.0250531	0.0161787	0.011476	0.0676179	0	0.0532145	0	0.731257	0.681683
GSM261144_treat	0.0462752	0	0.487603	0	0.0156845	0.0373496	0.0190531	0.0273335	0.00482782	0.0180122	0.0497243	0	0.0115529	0	0.0213923	0.0881438	0.0182086	0.0241465	0	0.0808911	0	0.0498018	0	0.648929	0.766379
GSM261145_treat	0	0.124967	0.0803615	0.0483801	0	0.0163488	0	0.147548	0	0	0.0250788	0	0.0254601	0	0.020478	0.0738043	0.0958151	0.0723699	0	0.208752	0	0.0606373	0.006	0.273231	0.973002
GSM261147_treat	0.0199579	0	0.555593	0	0	0.0426692	0.0524665	0.00113277	0	0.00326937	0.0454057	0	0	0	0.0121344	0.0834912	0.00626432	0.0166245	0.0259771	0.0538315	0	0.0811824	0	0.728247	0.690873
GSM261148_treat	0.000378294	0.0176799	0.490189	0.0461057	0	0.00451624	0.020471	0.0130886	0	0	0.0187476	0	0	0	0.0152776	0.096122	0.0301797	0.00148611	0.11472	0.0296495	0	0.101389	0	0.705707	0.708654
GSM261149_treat	0.0121178	0.0336871	0.301665	0.00317452	0	0.0510683	0.0530928	0.0325816	0	0.0675575	0.0376328	0	0	0	0.031059	0.162131	0.00869677	0.0207783	0.0690881	0.0462775	0	0.0693923	0	0.531227	0.846479
GSM261150_treat	0.0748993	0.00649481	0.0851571	0.15168	0	0.132659	0	0.0410383	0.0165246	0	0.0177185	0	0.00934896	0.0077042	0.0251434	0.156521	0.083752	0.0254194	0.098042	0.0511613	0	0.0167373	0.001	0.384585	0.92237
GSM261152_treat	0.0231647	0	0.367702	0.0594084	0	0.0622357	0.0092342	0.0213728	0.0072007	0	0.0489153	0	0.0324927	0.0468626	0.0674485	0.0630178	0	0.0129895	0.00230257	0.0594142	0	0.116238	0	0.579607	0.814555
GSM261153_treat	0.0294026	0	0.290184	0.0663782	0.00316425	0.0142709	0.0109044	0.0643349	0.0107202	0.00300858	0.0444093	0	0	0.0128327	0.0284601	0.103159	0.016858	0.048609	0	0.117734	0	0.13557	0	0.535423	0.843942
GSM261155_treat	0.0164831	0.0041815	0.195242	0.12347	0	0.0132675	0	0.0587932	0.0265312	0	0.0445994	0	0	0	0.12795	0.0883808	0.0968938	0.0266467	0.0758224	0.0688	0	0.0329395	0	0.446876	0.893839
GSM261156_treat	0.0426122	0	0.123396	0.179601	0	0	0	0.05571	0.0432364	0	0.0428513	0	0.00197943	0	0.0994748	0.1057	0.103184	0.0309725	0.0134266	0.0611995	0	0.0966566	0.003	0.310482	0.956251
GSM261157_treat	0.0523273	0	0.358877	0.119401	0	0.00829542	0.0192709	0.0218395	0	0.0026269	0.035048	0	0	0.0287706	0.0513251	0.0934931	0.00668453	0.0209155	0.0106431	0.0982263	0	0.0722562	0	0.56293	0.826766
GSM261158_treat	0.0375229	0.0132895	0.401916	0.021594	0	0.0462715	0.0151506	0.0408798	0.00325311	0.0735957	0	0	0	0	0.0356959	0.130519	0.0264769	0.0150718	0.00226622	0.0528479	0	0.083649	0	0.567146	0.826514
GSM261160_treat	0.0243426	0.0755603	0.123048	0.126408	0.00722328	0.0201308	0.00694158	0.0376507	0.0132406	0.010107	0.0539668	0	0.0120948	0	0.0477754	0.170432	0.072245	0.0216681	0.0337573	0.0736111	0	0.0697964	0.001	0.390516	0.919875
GSM261161_treat	0.0184499	0.0322695	0.344447	0.0542742	0	0.0880936	0.00441726	0.0233954	0.0144307	0.00347249	0.0292319	0	0	0	0.0201659	0.123346	0.052335	0.010571	0.0227568	0.0538083	0	0.104534	0	0.604545	0.796298
GSM261163_treat	0.0389363	0	0.314187	0.0942752	0.039891	0	0.0431678	0.00227829	0.0307615	0	0.0523183	0	0	0	0.0308371	0.161528	0.0499715	0.00852288	0.0408981	0.0577683	0	0.0346588	0	0.60739	0.796924
GSM261164_treat	0.0531922	0	0.461537	0.0877166	0	0.00109321	0	0.000369678	0.0289556	0	0.0252591	0	0.00212873	0	0.0077273	0.176856	0.0326943	0.0134958	0.0584632	0.0141306	0	0.0363809	0	0.693726	0.720004
GSM261166_treat	0.0470673	0	0.437983	0.116173	0	0.0414325	0	0.0274266	0.0137099	0	0.0276267	0	0.00561281	0	0.01991	0.131032	0.0232117	0.0268687	0.0377457	0.0223683	0	0.0218313	0	0.666207	0.745381
GSM261167_treat	0.0366452	0	0.326703	0.0891376	0	0.0907208	0	0.043361	0.0440473	0	0.00617154	0	0.0176616	0	0.0620496	0.0715388	0.115146	0.00257715	0.0480088	0.0345296	0	0.0117023	0	0.621221	0.78579
GSM261169_treat	0.0106316	0.0270453	0.462487	0.0247085	0.0251107	0	0.02097	0.018651	0	0.0099344	0.071105	0	0	0.0185543	0.0131064	0.103537	0.00604474	0.0143115	0.0195845	0.0541219	0	0.100096	0	0.652547	0.759437
GSM261170_treat	0.0169442	0.0238085	0.376299	0.0265531	0.0291191	0.0476099	0	0	0.00550027	0	0.0856526	0	0	0.044768	0.0035673	0.096003	0.0106318	0.0304404	0.0196375	0.0588189	0	0.124646	0	0.64386	0.764977
GSM261172_treat	0	0.0307548	0.0691599	0.119938	0	0.0217275	0.00452012	0.114877	0	0	0.0436568	0	0	0.0019453	0.189164	0.112451	0.12643	0	0.0944802	0.0322685	0	0.0386278	0.006	0.272518	0.97531
GSM261173_treat	0	0.0264093	0.0244773	0.0940396	0.0534821	0	0.0814127	0.0765091	0	0.0942174	0	0	0	0.0764895	0.193369	0.101741	0.0659257	0	0.0499185	0.0383695	0	0.0236396	0.001	0.371499	0.931044
GSM261175_treat	0	0.06237	0.21308	0.0919498	0	0.0370791	0	0.0978323	0	0	0.0678342	0	0.0246585	0.0130195	0.044764	0.0954537	0.0870209	0.0280691	0.0288493	0.0794687	0	0.0285511	0	0.422185	0.906185
GSM261176_treat	0.00589366	0.0158615	0.38574	0.0677507	0	0.0232191	0	0.0830736	0	0	0.0323814	0	0.00950843	0.0123744	0.0187802	0.126986	0.043427	0.0135527	0.0751701	0.0329346	0	0.0533464	0	0.576373	0.817045
GSM261178_treat	0.0289089	0.00600227	0.507988	0.0218926	0	0.0560277	0.0138162	0.0370463	0	0	0.0593269	0	0	0.047426	0.0033627	0.0717793	0	0.0319642	0.02571	0.0677456	0	0.0210029	0	0.709983	0.706017
GSM261179_treat	0.0116247	0.0266463	0.570689	0.0262025	0	0.0469876	0	0.0317235	0	0	0.0313776	0	0.0243902	0.0350676	0.00098866	0.0695085	0.00116962	0.0176955	0.0552692	0.0271204	0	0.0235393	0	0.724841	0.699655
GSM261180_treat	0	0.0386678	0.511145	0.072973	0	0.00867314	0	0.0782343	0	0.000448028	0.00469483	0	0	0.00430764	0.0213531	0.0785342	0.0333973	0.010327	0.0649862	0.0548794	0	0.0173789	0	0.6397	0.780031
GSM261181_treat	0.0149303	0.0308031	0.519133	0.0755439	0	0.0212323	0.00715378	0.0431942	0	0	0.0450195	0	0	0.00489841	0.0179477	0.0711257	0.0135593	0.0111191	0.061379	0.0420042	0	0.0209565	0	0.719317	0.697593
GSM261182_treat	0.0136978	0.00904047	0.394091	0.0485028	0	0.0475063	0	0.0396824	0.00396086	0	0.013254	0	0.00909691	0.0119192	0.00720251	0.11564	0.0151317	0.0152208	0	0.136261	0	0.119793	0	0.64831	0.760776
GSM261183_treat	0.0688762	0	0.191221	0.0533022	0	0.0951429	0	0.0754749	0.00969765	0	0.0443621	0	0.0151327	0.0135559	0.0792736	0.138027	0.0185784	0.0159393	0	0.122895	0	0.0585208	0	0.427354	0.903777
GSM261185_treat	0.0561484	0	0.355119	0	0	0.0646912	0.0219103	0.0448566	0	0.00151929	0.0599028	0	0	0.0322167	0.0190277	0.0878423	0	0.0148448	0	0.138684	0	0.103237	0	0.572906	0.819485
GSM261186_treat	0	0.100401	0.127908	0.102394	0	0	0	0.149251	0.0601186	0.00334287	0.0128879	0	0.0171964	0	0.0409103	0.0410624	0.0965224	0	0.111012	0.114079	0	0.0229148	0.005	0.280353	0.971887
GSM261187_treat	0.0625071	0	0.412649	0.104202	0	0.0118107	0	0.060353	0.0101017	0	0.0228847	0	0.00132651	0.0236734	0.0188363	0.121298	0.0201961	0.0125882	0.00729393	0.069747	0	0.0405326	0	0.66262	0.748259
GSM261189_treat	0	0	0.401892	0.0840018	0.0306663	0.0582535	0.00216307	0.0545891	0	0	0.0668414	0	0.0276679	0.0138419	0.0331161	0.0907077	0.0207964	0.00553939	0	0.095519	0	0.0144043	0	0.586077	0.810613
GSM261190_treat	0	0.00689277	0.500325	0.0433896	0	0.0619628	0	0.0522516	0	0.0244607	0.0431871	0	0.0341107	0	0.00885118	0.065637	0.0162726	0.0190819	0.0280772	0.06641	0	0.02909	0	0.606833	0.806067
GSM261191_treat	0	0	0.436308	0.0140333	0.0312444	0.0770578	0.027061	0.0227233	0	0.0459453	0.0111494	0	0	0	0.0597978	0.117893	0.0365665	0	0.0472814	0.044263	0	0.0286755	0	0.648381	0.760715
GSM261192_treat	0	0.00974397	0.546217	0.0143156	0.0323738	0.00108017	0.00662447	0.0302357	0	0.046993	0.0318028	0	0	0.00522609	0.0240853	0.0838272	0.0250192	0.0298562	0.035553	0.0498909	0	0.0271557	0	0.724931	0.692646
GSM261194_treat	0	0.00728278	0.431863	0.0529929	0	0	0	0.082082	0.0221318	0.0116142	0.0213391	0	0.0191649	0	0.0451469	0.114715	0.0755926	0.0135511	0.0569874	0.0391592	0	0.00637805	0	0.581523	0.816373
GSM261195_treat	0	0.0054325	0.500582	0.0524963	0	0	0	0.0609957	0.0279169	0.0100111	0.0111847	0	0.0116475	0.0324399	0.0261646	0.101634	0.0386035	0.0148322	0.0421849	0.0410574	0	0.0228175	0	0.610015	0.802746
GSM261197_treat	0	0	0.432819	0.0486442	0.0406477	0.0176774	0.00393109	0.0441601	0	0	0.0562715	0	0.0330103	0	0.0242973	0.117424	0.0335366	0.0207688	0.0229684	0.0868012	0	0.0170424	0	0.620059	0.78471
GSM261198_treat	0	0.00813482	0.395808	0.0340227	0.0219634	0.0320209	0	0.0635258	0	0.0258489	0.0366542	0	0.0513088	0.00687024	0.0227215	0.109267	0.0337462	0.0160893	0.046305	0.0601498	0	0.0355629	0	0.608328	0.792999
GSM261200_treat	0.0125069	0.00697234	0.0839342	0.0369741	0.00443455	0.0455627	0.00586811	0.0617989	0	0.033448	0.01435	0	0.0139849	0	0.0476593	0.204584	0.107086	0.0307659	0.0450951	0.12177	0	0.123205	0.001	0.411999	0.910345
GSM261201_treat	0.0391038	0	0.0665686	0.0166726	0.00264971	0.0708537	0.0144233	0.048979	0	0	0.0247633	0	0.0254515	0.016521	0.0430454	0.149219	0.073638	0.0258863	0	0.166788	0	0.215437	0.001	0.394883	0.919986
GSM261203_treat	0	0.0691127	0.12685	0.0104135	0.0693554	0.0203932	0.0237556	0.0821416	0	0.108457	0.0327619	0	0.0280996	0	0.0701747	0.140289	0.0287595	0.0243758	0.0256486	0.121456	0	0.0179562	0	0.427685	0.903121
GSM261204_treat	0.0108866	0.0631356	0.109337	0.0508818	0.0192193	0.020008	0	0.111429	0.021689	0.0636949	0.0524003	0	0.0115195	0	0.0440472	0.206796	0.0244379	0.0306377	0.0303474	0.0833357	0	0.0461972	0.001	0.36476	0.931048
GSM261207_treat	0.0211121	0.0782695	0.317184	0.0936215	0	0.049546	0	0.0492427	0.012878	0	0.0321921	0	0.00964647	0.0287016	0.00806333	0.115443	0.0327824	0.0240268	0.0219807	0.0726787	0	0.0326305	0	0.559328	0.828256
GSM261208_treat	0	0.131325	0.169216	0.0582812	0	0.0107903	0	0.106547	0.0114551	0.020246	0.0691265	0	0.0142261	0.000700433	0.0310847	0.157082	0.0540725	0.0289414	0.0326003	0.0937001	0	0.0106059	0	0.422445	0.905857
GSM261209_treat	0.0237341	0.0576093	0.242726	0.0121862	0	0.121143	0	0.0463424	0.0162099	0.0827991	0.00117698	0	0	0.0018119	0.161004	0.10721	0.0342575	0.0129554	0.0560252	0.00868501	0	0.0141247	0	0.567895	0.823542
GSM261210_treat	0	0.0433094	0.267665	0.188959	0.0625722	0	0.019996	0.0310932	0.0126211	0	0.0828841	0	0	0.0593257	0.0294193	0.0785768	0.00790819	0.0234536	0	0.0875706	0	0.00464542	0	0.510636	0.859105
GSM261211_treat	0	0.0278383	0.50477	0.0479363	0.0066153	0.0256685	0.0146368	0.0239801	0.00797008	0	0.0408291	0	0.0258599	0.00284731	0.0868574	0.0714107	0.0200058	0	0.0392465	0.0498272	0	0.00370059	0	0.678261	0.739294
GSM261212_treat	0	0.0368854	0.524719	0.0453335	0.0273385	0	0.0237763	0.0130401	0.017522	0.0253506	0	0	0	0	0.0824668	0.0992485	0.0268257	0.000591798	0.0420448	0.0136746	0	0.0211823	0	0.672688	0.749063
GSM261213_treat	0.0120671	0.0286657	0.398148	0.0217556	0	0.108184	0	0.0305645	0.00612002	0.0494626	0	0	0	0	0.143274	0.0869377	0.0193581	0.00961599	0.000967051	0.0590144	0	0.0258649	0	0.660708	0.750047
GSM261214_treat	0.0162707	0.00950239	0.350406	0.0392884	0	0.0383807	0	0.0601866	0.0161915	0.0598811	0.0341329	0	0	0.03627	0.0983685	0.102743	0.0330667	0.019097	0.0237593	0.0389947	0	0.0234606	0	0.543002	0.839972
GSM261215_treat	0.00584638	0.0449216	0.41678	0.0756667	0.0230754	0.00470038	0	0.0684593	0.0149708	0.0218671	0.0282899	0	0.00309459	0	0.0406704	0.135826	0.016306	0.0121504	0.0476792	0.0236488	0	0.0160471	0	0.624657	0.781127
GSM261216_treat	0	0.054476	0.347593	0.0286397	0	0.0382288	0	0.0869798	0	0.065066	0.00337575	0	0.0101449	0	0.0756456	0.126674	0.0450799	0.00652637	0.0351489	0.0357195	0	0.0407018	0	0.572778	0.819016
GSM261218_treat	0	0.00554131	0.10357	0.110477	0.0688158	0	0	0.0784022	0.0397871	0.0639492	0.0052056	0.0023064	0.0204371	0	0.0565035	0.0814207	0.183612	0.0168747	0.0247205	0	0	0.138377	0.004	0.290407	0.963853
GSM261219_treat	0.00706288	0.0611226	0.369208	0.0231271	0.00143887	0.0210156	0	0.0549822	0.0105974	0.0753089	0	0	0	0	0.0856054	0.131766	0.0328993	0	0.0619509	0.0219776	0	0.041937	0	0.62016	0.783751
GSM261221_treat	0.00672995	0.0330066	0.430293	0.0482778	0.00173958	0	0.00228562	0.0455809	0.0113586	0.0247767	0.0434424	0	0	0.00187005	0.01914	0.119463	0.049557	0.00432617	0.00650951	0.0705604	0	0.0810826	0	0.612531	0.792046
GSM261222_treat	0.0120357	0	0.365068	0.0731525	0.00545726	0	0	0.0222741	0.0323819	0.00667632	0.0381215	0	0	0.000822392	0.074141	0.0898274	0.0256269	0.025994	0	0.135868	0	0.0925533	0	0.591979	0.805407
GSM261224_treat	8.64214e-06	0.0603475	0.444323	0.0478241	0	0.0234138	0.00168741	0.0456757	0.00957668	0	0.0328208	0	0	0.00659906	0.0301867	0.0999881	0.0213479	0.00430635	0.00441014	0.0557415	0	0.111743	0	0.652962	0.758381
GSM261225_treat	0.00761634	0.0327107	0.448798	0.0199505	0	0.007652	0	0.0705293	0.0203398	0.00936714	0.0292375	0	0	0.0464009	0.0432342	0.106801	0.0154742	0.00610859	0	0.0873025	0	0.0484768	0	0.655418	0.755802
GSM261227_treat	0	0.0345295	0.466528	0.0550901	0	0	0	0.0911253	0.00574122	0.0112819	0.0230286	0	0.0153819	0.0128498	0.052301	0.0889753	0	0.021065	0	0.100461	0	0.0216407	0	0.620243	0.790259
GSM261228_treat	0	0	0.493878	0.0100884	0.047797	0.0232741	0.00784636	0.0344964	0	0	0.0652744	0	0	0.000923057	0.0265558	0.0998752	0.0282789	0.00872166	0	0.0921163	0	0.060874	0	0.647297	0.766336
GSM261230_treat	0.0105273	0.0429504	0.421421	0.000731048	0	0.0395269	0	0.0176866	0.0174978	0.0596408	0.0271587	0	0	0.00306354	0.0236783	0.140573	0.0093628	0.00866067	0.0395057	0.0676537	0	0.0703614	0	0.577344	0.820808
GSM261231_treat	0.0171238	0.0499602	0.453674	0.0259461	0	0.0248163	0	0.0136009	0.0180652	0.0261851	0.0453421	0	0.00474027	0	0.0306816	0.122327	0.0355395	0.00275474	0.0107965	0.0563982	0	0.0620484	0	0.646276	0.765373
GSM261232_treat	0.0118257	0.0195172	0.357838	0.056417	0	0.0435332	0.0149496	0.0318206	0.000367778	0	0.0561355	0	0.0462377	0.0599196	0.00871185	0.138132	0.00763129	0.0184139	0.0431409	0.0368301	0	0.0485778	0	0.558713	0.828931
GSM261233_treat	0	0.0290778	0.518635	0.0305885	0.0174027	0.0036741	0.0169549	0.00693098	0.011749	0	0.051366	0	0.0137426	0.0226065	0.00548906	0.127762	0.0118626	0.0150912	0.0197148	0.0338869	0	0.0634653	0	0.71273	0.703714
GSM261235_treat	0.0201399	0.00173963	0.40912	0.0522861	0	0.0690103	0.0089201	0.0210208	0.0209364	0.0109137	0.0366833	0	0	0.0120378	0.0264455	0.154071	0	0.0140367	0.0234109	0.0796869	0	0.0395413	0	0.675058	0.737904
GSM261236_treat	0	0.0646131	0.480519	0.015692	0.0142857	0.0389188	0.0157407	0.018017	0.0136523	0	0.0604828	0	0.00372978	0.00103657	0.0484306	0.10692	0.0134929	0	0.0107446	0.066717	0	0.0270074	0	0.706254	0.708485
GSM261238_treat	0	0.0261825	0.491595	0.00955168	0.039387	0.0481272	0.0019234	0.0262905	0	0.00467396	0.0561891	0	0	0	0.0164942	0.107348	0.00992137	0.0309619	0	0.0845881	0	0.0467662	0	0.631237	0.782661
GSM261239_treat	0.000216413	0.02059	0.535572	0.0746237	0.0188118	0	0	0.0485411	0.000364789	0	0.0374906	0	0.00889898	0.0483823	0.00516357	0.102865	0.0193508	0.0157878	0	0.040543	0	0.0227981	0	0.678905	0.743196
GSM261241_treat	0	0.0115413	0.500365	0.10185	0	0	0.00591889	0.0291831	0.0178483	0.0148472	0.0162914	0	0.0477816	0.0542157	0.00782793	0.0686907	0	0.00162874	0.0279567	0.025445	0	0.0686085	0	0.721172	0.69271
GSM261242_treat	0	0	0.562557	0.0178118	0.00481983	0	0.0127263	0.040295	0	0	0.0405976	0	0	0.0200738	0.0145438	0.0442937	0.00656477	0.0165929	0.004537	0.0772936	0	0.137293	0	0.684311	0.742878
GSM261244_treat	0	0.0346338	0.459327	0.104818	0	0	0	0.0405547	0.0115973	0	0.0190105	0	0.0298951	0	0.0304373	0.0720578	0.0301174	0.00878465	0.0566809	0.060151	0	0.0419339	0	0.645515	0.765488
GSM261245_treat	0	0.0637318	0.397468	0.0343626	0.026788	0.00786958	0.0436752	0.0374188	0	0.0113293	0.0333635	0	0	0	0.0293731	0.0786727	0.0274985	0.018715	0.0137948	0.0916892	0	0.0842503	0	0.568544	0.825368
GSM261247_treat	0	0.0573544	0.195556	0.0534002	0	0.101694	0	0.0438563	0.0165936	0	0.0633772	0	0.0110979	0	0.0426115	0.160775	0.0845153	0.00897193	0.0448002	0.0862668	0	0.0291297	0.001	0.41569	0.908897
GSM261248_treat	0	0.0593636	0.190878	0.0466789	0	0.0551319	0	0.08414	0.0153512	0	0.0326948	0	0.0189721	0	0.034373	0.157056	0.0932575	0.0327313	0.0647053	0.0834918	0	0.0311742	0	0.424675	0.904563
GSM261250_treat	0.0375687	0	0.33419	0.0322435	0.0199773	0.00193432	0.00421063	0.101852	0	0.00807626	0.0814436	0	0.0298733	0.0242413	0.0461995	0.0515076	0.0463236	0.0238599	0.0243089	0.113461	0	0.0187275	0	0.499991	0.867894
GSM261251_treat	0	0.00987337	0.365778	0.173426	0	0	0.00881791	0.0455962	0	0.00586043	0.0132428	0	0.0156264	0.062017	0.0385412	0.0830146	0.000189544	0.0149384	0.0102252	0.0519263	0	0.100927	0	0.53667	0.845101
GSM261252_treat	0.0530129	0	0.165044	0	0	0.0952874	0.00335252	0.053296	0.00643081	0	0.0779578	0	0.0397708	0.00068307	0.0542477	0.0548803	0.0778004	0.0265024	0	0.219555	0	0.072179	0.001	0.412733	0.911174
GSM261253_treat	0.0549075	0	0.189815	0.0712317	0	0.0670051	0	0.0736466	0.00428943	0	0.0370635	0	0.0328002	0.00459535	0.0498678	0.0450572	0.0868316	0.0250447	0	0.18555	0	0.0722944	0.001	0.387241	0.924023
GSM261255_treat	0.0473047	0	0.565777	0.0427097	0.0266966	0.0244023	0.0107719	0.0236788	0	0	0.0670251	0	0	0.00860687	0.00931623	0.0268678	0.0128629	0.0238855	0	0.081907	0	0.0281879	0	0.66446	0.770345
GSM261256_treat	0.0558669	0.0428854	0.0478808	0	0.0185221	0.198361	0.00621589	0.0352686	0	0.0949392	0	0	0	0	0.0209926	0.0556294	0.163657	0.0579738	0.0290054	0.0310636	0	0.141738	0.023	0.200673	0.999246
GSM261258_treat	0	0.0524221	0.298543	0.0676238	0	0.0474801	0	0.0672517	0.00861045	0.00115824	0.0155331	0	0.00153697	0.00562745	0.132034	0.141716	0.0492761	0.00432197	0.0888321	0.00378859	0	0.0142442	0	0.563869	0.825307
GSM261259_treat	0	0.0802084	0.32704	0.0867854	0	0	0	0.0929731	0.0155991	0	0.0484118	0	0.00909765	0.0199566	0.051553	0.126862	0.0338369	0.0201637	0.000769659	0.0600721	0	0.0266708	0	0.520277	0.85491
GSM261260_treat	0	0.0244661	0.323471	0.0641846	0.0152595	0.0160793	0	0.0674155	0.0255076	0	0.0501014	0	0.00731421	0	0.130749	0.0892851	0.0379525	0	0.0504968	0.0827929	0	0.0149249	0	0.55397	0.831912
GSM261261_treat	0.037945	0	0.448946	0.0165813	0.0474267	0.0294769	0.00871325	0.0459419	0	0.058655	0	0	0.0173768	0	0.0313422	0.0820629	0.0457346	0.026208	0.0505956	0.0383613	0	0.0146332	0	0.619689	0.787488
GSM261262_treat	0	0.0562088	0.0379647	0.0483947	0	0.0994348	0	0.109337	0	0.0623849	0	0	0.0272557	0.0164637	0.12275	0.129266	0.0597015	0.0202855	0.165841	0.0153345	0	0.0293774	0.002	0.311993	0.953044
GSM261263_treat	0.0243791	0	0.3431	0.00959674	0.0273146	0	0	0.0805402	0	0.033076	0.00724456	0	0.00973922	0	0.0383028	0.182689	0.0879315	0.0176178	0.0573589	0.0546976	0	0.0264119	0	0.574067	0.818199
GSM261264_treat	0.0192044	0	0.423328	0.00812707	0.0201413	0.0147816	0	0.055195	0.000768793	0.0223753	0.0116556	0	0.00781301	0	0.0573672	0.158745	0.0411127	0.00941256	0.0862708	0.0355189	0	0.0281827	0	0.634418	0.772551
GSM261265_treat	0.020263	0	0.397183	0.0577039	0	0.0444573	0	0.0519321	0	0	0.0775476	0	0.0445918	0.00178621	0.0266226	0.0490174	0.0455423	0	0.0124243	0.150786	0	0.0201432	0	0.600429	0.799777
GSM261267_treat	0	0.0210895	0.139729	0.162582	0	0	0.012381	0.0927705	0	0	0.0144955	0	0.00135867	0	0.0629481	0.137557	0.101204	0	0.11126	0.107526	0	0.0350991	0.001	0.376787	0.926254
GSM261268_treat	0.0288561	0	0.487007	0.0336596	0.00396842	0.0752116	0	0.0688802	0	0.0425177	0.00709108	0	0	0	0.0171901	0.0651211	0.0391742	0.00504779	0.0253263	0.0613391	0	0.0396097	0	0.692129	0.722732
GSM261269_treat	0	0.0518455	0.327387	0.0885817	0.0289128	0	0.0127966	0.0570452	0.0289271	0	0.0725677	0	0	0.0874902	0.00947457	0.0633659	0.00597997	0.0322084	0.0184256	0.0775065	0	0.0374851	0	0.580512	0.813631
GSM261270_treat	0	0.0417585	0.476914	0.0954412	0.0201983	0	0	0.0388377	0.00522657	0	0.0370662	0	0.0282405	0	0.0508928	0.0531905	0.0520472	0.0100469	0.0309661	0.0522527	0	0.00692037	0	0.660264	0.753911
GSM261271_treat	0.0422037	0	0.232217	0.0395203	0.0498566	0	0.0525674	0.0396938	0	0.159337	0.0100621	0	0	0.0820973	0.163852	0.0704305	0	0.0182774	0.0242458	0	0	0.015639	0	0.602966	0.80128
GSM261273_treat	0.00836785	0.00233382	0.518522	0.0158735	0.0170586	0.0202757	0.0010188	0.0328751	0	0.0310412	0.0334354	0	0.00115314	0	0.00125573	0.0957859	0.0188105	0.0216719	0.0380967	0.0275924	0	0.114832	0	0.694589	0.72278
GSM261274_treat	0.0293325	0	0.4972	0.0203412	0.0214084	0.0452331	0.00248816	0.0414708	0	0.0415	0.0106986	0	0	0	0.00945912	0.108806	0.0243235	0.0249353	0.0159162	0.0461785	0	0.060709	0	0.698461	0.716829
GSM261275_treat	0.0357212	0	0.338513	0.0392428	0.0325247	0.00551525	0.0112917	0.0465147	0	0.0436944	0.0201904	0	0	0.025628	0.0867212	0.0988203	0.00786194	0	0.0711754	0.039873	0	0.096712	0	0.53741	0.843325
GSM261276_treat	0	0.0926605	0.0324926	0	0	0.124015	0	0.0972181	0	0.166049	0.00439611	0	0	0.0051343	0.153762	0.0979029	0.0463128	0.0414412	0.107195	0.00373196	0	0.0276892	0.001	0.375089	0.928126
GSM261278_treat	0.0346846	0	0.103556	0.0013943	0	0.060701	0.076116	0.0549971	0	0.214336	0	0	0	0	0.0882895	0.153847	0.0631719	0.0272184	0.0205771	0.00257976	0	0.0985308	0.007	0.263736	0.975789
GSM261279_treat	0	0.00944362	0.0857958	0	0	0.235205	0.0586294	0.0815796	0	0.165443	0	0	0	0	0.115851	0.0700841	0.0403828	0.0351736	0	0.0300365	0.00427392	0.0681014	0.025	0.196716	1.01148
GSM261281_treat	0	0.0343893	0.49934	0.0778214	0.016871	0	0	0.0342093	0	0.0158067	0	0	0.0102924	0	0.0216385	0.0820369	0.0248023	0.0143496	0.0872369	0.0197271	0	0.061479	0	0.680148	0.736275
GSM261282_treat	0.00166973	0.00255537	0.386256	0.0123315	0	0.0308652	0	0.075191	0.00482307	0.101095	0	0.00152509	0.00670786	0	0.0506031	0.15082	0.0391636	0.0144123	0.0892119	0.0031695	0	0.0295992	0	0.576602	0.816664
GSM261284_treat	0.0247439	0.0528041	0.241572	0.0639667	0.0248252	0.0246823	0	0.0598891	0.0197411	0.0211324	0.0457016	0	0.01869	0.0228018	0.0731282	0.13933	0.0281952	0.00440614	0.0670627	0.023699	0	0.0436292	0	0.55116	0.836432
GSM261285_treat	0.051472	0.0648333	0.263629	0.0382989	0.075073	0	0.0286835	0.0446125	0.00721272	0.0248716	0.105424	0	0.00366017	0.0119035	0.0481655	0.084812	0	0.0142645	0.0288388	0.0652745	0	0.0389706	0	0.560549	0.827856
GSM261287_treat	0.0283753	0	0.505903	0.0754762	0	0	0.0165941	0.0379042	0.0228639	0.00830689	0.0280498	0	0	0.0164834	0.0202287	0.10719	0.0202615	0	0.00465441	0.0564142	0	0.0512947	0	0.749948	0.661014
GSM261288_treat	0	0.00970612	0.507957	0.0638411	0.0189003	0	0	0.0276731	0.0179058	0.0135064	0.0240593	0	0.00500854	0.00891766	0.0399494	0.107352	4.98017e-06	0.011171	0.0131495	0.0696756	0	0.0612223	0	0.711427	0.703637
GSM261289_treat	0	0.0353761	0.580559	0.0873764	0	0	0.00449222	0.0213996	0.00299488	0.0127412	0.0124364	0	0.0113115	0	0.017037	0.111374	0.00580247	0.00865105	0.045837	0.0217419	0	0.020869	0	0.703653	0.727772
GSM261290_treat	0.0127432	0.00506366	0.516454	0.0656201	0	0.0219838	0.00245023	0.0324435	0	0.0382898	0.0508266	0	0.0150773	0	0.0188308	0.0915208	0.00327246	0.00691277	0.0224413	0.0514998	0	0.0445697	0	0.693225	0.724471
GSM261291_treat	0.00993783	0.00793554	0.529548	0.0618071	0.0382339	0	0	0.0425205	0.0128553	5.01391e-05	0.0458352	0	0.0222485	0.063388	0	0.0845846	0	0.014434	0.0130713	0.0377048	0	0.0158457	0	0.729471	0.686084
GSM261292_treat	0.00367281	0	0.547591	0.0251477	0.0527418	0	0.000864458	0.0360494	0.00868834	0.00544239	0.0481785	0	0.00251647	0.0850897	0.00110382	0.069169	0.00621132	0.0143337	0	0.0489712	0	0.0442287	0	0.754254	0.658031
GSM261294_treat	0	0.0574768	0.334883	0.0715239	0	0	0.00474291	0.0635496	0.02481	0.036733	0.0530359	0	0.0115579	0.00932178	0.03397	0.108891	0.0399176	0	0	0.109336	0	0.0402517	0	0.580219	0.813703
GSM261295_treat	0	0	0.418771	0.0484789	0.0635886	0	0	0.012876	0.0034241	0.0178338	0.0499012	0	0.0828689	0.119831	0.009246	0.0769235	0	0.0177082	0	0.0394147	0	0.0391342	0	0.651987	0.757669
GSM261297_treat	0.00104912	0	0.401755	0.110601	0.0151215	0.00468993	0	0.0550822	0	0.01899	0.00694257	0	0	0	0.0559265	0.119305	0.0557081	0.0240942	0.0556592	0.0406997	0	0.0343755	0	0.618577	0.784994
GSM261298_treat	0.033238	0	0.487109	0.0430114	0.008819	0.0498567	0	0.0230489	0	0.0071706	0.026279	0	0.0146319	0	0.02287	0.0918575	0.031899	0.0171537	0.0797659	0.0357544	0	0.027535	0	0.664191	0.750522
GSM261299_treat	0	0.000130304	0.430968	0.0300511	0.0361273	0	0.0130526	0.0399876	0	0.0133534	0.0317268	0	0.0464547	0	0.026014	0.103512	0.0465723	0.0176727	0.0536411	0.0550829	0	0.0556526	0	0.662616	0.748398
GSM261300_treat	0.0229271	0.0155688	0.407041	0.0433326	0	0.0373556	0	0.0470478	0.00191621	0.0649335	0.0110563	0	0.0238476	0.00352667	0.0476958	0.143652	0.0210598	0.00284162	0.0626213	0.029416	0	0.0141603	0	0.671733	0.740669
GSM261301_treat	0.00365492	0.0179506	0.432575	0.0530816	0.00785827	0	0	0.0373449	0.0253133	0	0.0594239	0	0.0141991	0.0110634	0.0338415	0.106881	0.049374	0.0141464	0.0185487	0.0585352	0	0.0562082	0	0.599276	0.802452
GSM261302_treat	0	0.024051	0.351146	0.0501378	0.061821	0	0	0.0499037	0.0062446	0	0.084792	0	0.0228235	0.0470006	0.00908457	0.0958366	0.0381126	0.023146	0.0254942	0.0565532	0	0.0538525	0	0.579187	0.8145
GSM261304_treat	0.00849193	0	0.508449	0.0670423	0.00872315	0	0	0.0758574	0	0.0185595	0.00822955	0	0.0450771	0.0028664	0.0209154	0.0753307	0.0491915	0.0196361	0.00979947	0.0436844	0	0.0381465	0	0.63224	0.783743
GSM261305_treat	0	0.0235791	0.544272	0.0539358	0.0208209	0	0	0.0504394	0	0	0.0497356	0	0.0269114	0.00649922	0.0163066	0.0470568	0.0115973	0.0203633	0	0.0868385	0	0.0416436	0	0.670294	0.754729
GSM261307_treat	0.0254034	0	0.228034	0.0642222	0	0.0272294	0.00279818	0.086636	0	0	0.0399964	0	0.0435681	0.0231968	0.0749137	0.0615693	0.104098	0	0.0971252	0.0911487	0	0.0300607	0	0.51656	0.857349
GSM261308_treat	0.04058	0	0.259495	0.0737541	0	0.0641721	0	0.0804771	0	0.0141896	0.0169077	0	0.0529373	0	0.0201266	0.115451	0.0777674	0.0217185	0.0670239	0.0660438	0	0.0293563	0	0.490845	0.870551
GSM261310_treat	0.00686092	0.0030008	0.490143	0.0362117	0	0.0692795	0	0.0291402	0.00603004	0.00621182	0.00909822	0	0	0	0.0144849	0.0965625	0.0219221	0.00971872	0.134854	0.0225425	0	0.0439396	0	0.693919	0.720568
GSM261311_treat	0	0.0199381	0.509247	0.0405542	0.000129459	0.0380199	0	0.0140547	0.00102904	0	0.0305995	0	0	0	0.00537801	0.12074	0.0102002	0.0162292	0.0609928	0.0438966	0	0.0889919	0	0.687913	0.72889
GSM261312_treat	0.0193631	0.0209859	0.357445	0.0585062	0	0.097442	0.00410169	0.0298399	0.0151497	0.016123	0.00722764	0	0.00504726	0	0.0259475	0.142122	0.063856	0.010192	0.066357	0.0314466	0	0.0288478	0	0.630668	0.776953
GSM261313_treat	0	0.0279903	0.456668	0.036407	0	0.0620544	0.0272151	0.00559593	0.0133068	0.0124545	0.0191642	0	0	0	0.0259773	0.132735	0.0392693	0.00292386	0.060781	0.0243206	0	0.053137	0	0.64811	0.76225
GSM261315_treat	0.0154141	0.0135551	0.464385	0.0111071	0	0.0534738	0	0.0338527	0.00289484	0.0469301	0.0287648	0	0.00719813	0.0739843	0.0156768	0.129105	0	0.000624847	0.0265424	0.0339556	0	0.0425358	0	0.65361	0.758282
GSM261316_treat	0.00265198	0	0.300724	0.0714825	0	0.0186963	0	0.0758355	0.00635443	0	0.031954	0	0.0579668	0.0109097	0.0360091	0.186129	0.0485546	0.0148182	0.0405558	0.0437041	0	0.0536546	0	0.553617	0.83323
GSM261318_treat	0	0.00326151	0.675582	0.0679476	0	0.032769	0	0.018705	0	0	0.0140301	0	0.0149843	0	0.00549684	0.0727004	0.0128817	0.00410688	0.0352299	0.0140841	0	0.0282208	0	0.746575	0.703193
GSM261319_treat	0.0111702	0	0.392706	0.0714517	0.00879916	0	0	0.0878785	0	0	0.0169111	0	0.00667911	0.00681347	0.0745965	0.113255	0.0668879	0.0126502	0.0690283	0.014002	0	0.0471706	0	0.563788	0.826718
GSM261321_treat	0.0210359	0.00486275	0.521395	0.0262265	0	0.0491935	0.00505066	0.0417073	0	0	0.0393933	0	0.0202381	0.00301487	0.0063213	0.113018	0	0.0123312	0.056717	0.0387043	0	0.0407895	0	0.74867	0.663073
GSM261322_treat	0.0235863	0	0.486595	0	0.0120579	0.0384013	0	0.0576568	0.00753759	0.0495811	0.00272904	0	0.0111791	0.0291309	0.0275981	0.100575	0.0081632	0.0122182	0.0257351	0.0628163	0	0.0444385	0	0.687991	0.726556
GSM261324_treat	0	0	0.267469	0.0443704	0	0.0107538	0	0.0951917	0.000437677	0	0.00862827	0	0.0250207	0	0.0352444	0.142637	0.055782	0.0346006	0.194056	0.0259392	0	0.0598685	0	0.56192	0.830226
GSM261325_treat	0	0.0181657	0.254104	0.0869103	0	0.0475169	0	0.0590892	0.00392237	0	0.0350276	0	0.012277	0	0.0309843	0.116959	0.0796399	0.0147284	0.101944	0.0715379	0	0.0671937	0	0.520622	0.854365
GSM261327_treat	0.0564706	0	0.0839831	0.0705467	0	0.026257	0	0.115367	0.00589953	0	0.00732165	0.00248031	0.0319957	0.0242777	0.100102	0.151215	0.0498692	0.0228067	0	0.189332	0	0.062076	0.001	0.414675	0.909362
GSM261328_treat	0.0369186	0	0.182502	0.0724989	0	0.0226671	0	0.103373	0.0059751	0.0170438	0	0.0060196	0.0209104	0.00213473	0.126451	0.163019	0.0845415	0.0133588	0.0564359	0.0640744	0	0.0220765	0	0.473429	0.880464
GSM261330_treat	0	0.00682961	0.530523	0.0635022	0.0149973	0.0368584	0.0265045	0.0334515	0	0.0144096	0.0189872	0	0	0.000866556	0.0693426	0.0680137	0.0403668	0	0.0179948	0.041475	0	0.0158776	0	0.700313	0.718355
GSM261331_treat	0	0.00212019	0.542613	0.0658117	0	0	0	0.0931925	0	0	0.00075467	0	0.00252062	0	0.0163032	0.10997	0.0410457	0.0176525	0.027494	0.0379866	0	0.0425345	0	0.630933	0.792813
