# Supplementary material for: Construction of artificial neural network diagnostic model and analysis of immune infiltration for periodontitis
Source: Front Genet. 2022 Nov 15;13:1041524. doi: 10.3389/fgene.2022.1041524 (PMC9705329; doi:10.3389/fgene.2022.1041524)
Supplement: Supplementary file 4 [file Table1.xlsx]

## Sheet: Supplementary Table 1
##1.random forest
#library packages
library(randomForest)
set.seed(123456) #Set random seeds
inputFile="diffGeneExp.txt" #input
setwd("C:\\Users\\periodontitis") #Set the working directory
#read
data=read.table(inputFile, header=T, sep="\t", check.names=F, row.names=1)
data=t(data)
group=gsub("(.*)\\_(.*)", "\\2", row.names(data))
#random forest
rf=randomForest(as.factor(group)~., data=data, ntree=500)
pdf(file="forest.pdf", width=6, height=6)
plot(rf, main="Random forest", lwd=2)
dev.off()
#the tree with the smallest error
optionTrees=which.min(rf$err.rate[,1])
optionTrees
rf2=randomForest(as.factor(group)~., data=data, ntree=optionTrees)
#the importance of genes
importance=importance(x=rf2)
#plot
pdf(file="geneImportance.pdf", width=7, height=7)
varImpPlot(rf2, main="")
dev.off()
#select the biomarkers
rfGenes=importance[order(importance[,"MeanDecreaseGini"], decreasing = TRUE),]
rfGenes=names(rfGenes[rfGenes>2.2]) #importance > 2
#rfGenes=names(rfGenes[1:30]) #top 30
write.table(rfGenes, file="rfGenes.txt", sep="\t", quote=F, col.names=F, row.names=F)
#output biomarkers
sigExp=t(data[,rfGenes])
sigExpOut=rbind(ID=colnames(sigExp),sigExp)
write.table(sigExpOut, file="rfGeneExp.txt", sep="\t", quote=F, col.names=F)
##2.normalization
library(limma) #library
expFile="rfGeneExp.txt" #biomarkers expression
diffFile="diff.txt" #differential genes
#read
rt=read.table(expFile, header=T, sep="\t", check.names=F)
rt=as.matrix(rt)
rownames(rt)=rt[,1]
exp=rt[,2:ncol(rt)]
dimnames=list(rownames(exp),colnames(exp))
data=matrix(as.numeric(as.matrix(exp)),nrow=nrow(exp),dimnames=dimnames)
data=avereps(data)
#read
diffRT=read.table(diffFile, header=T, sep="\t", check.names=F, row.names=1)
diffRT=diffRT[row.names(data),]
#gene scores
dataUp=data[diffRT[,"logFC"]>0,]
dataDown=data[diffRT[,"logFC"]<0,]
dataUp2=t(apply(dataUp,1,function(x)ifelse(x>median(x),1,0)))
dataDown2=t(apply(dataDown,1,function(x)ifelse(x>median(x),0,1)))
#output
outTab=rbind(dataUp2, dataDown2)
outTab=rbind(id=colnames(outTab), outTab)
write.table(outTab, file="geneScore.txt", sep="\t", quote=F, col.names=F)
##3.artificial neural network
#library
library(neuralnet)
library(NeuralNetTools)
set.seed(12345678)
inputFile="geneScore.txt" #input data
#read
data=read.table(inputFile, header=T, sep="\t", check.names=F, row.names=1)
data=as.data.frame(t(data))
#obtain groups
group=gsub("(.*)\\_(.*)", "\\2", row.names(data))
data$con=ifelse(group=="con", 1, 0)
data$treat=ifelse(group=="treat", 1, 0)
#ANN
fit=neuralnet(con+treat~., data, hidden=5)
fit$result.matrix
fit$weight
#plot(fit)
pdf(file="neuralnet.pdf", width=9, height=7.5)
plotnet(fit)
dev.off()
#predict
net.predict=compute(fit, data)$net.result
net.prediction=c("con", "treat")[apply(net.predict, 1, which.max)]
predict.table=table(group, net.prediction)
predict.table
conAccuracy=predict.table[1,1]/(predict.table[1,1]+predict.table[1,2])
treatAccuracy=predict.table[2,2]/(predict.table[2,1]+predict.table[2,2])
paste0("Con accuracy: ", sprintf("%.3f", conAccuracy))
paste0("Treat accuracy: ", sprintf("%.3f", treatAccuracy))
#predicted results
colnames(net.predict)=c("con", "treat")
outTab=rbind(id=colnames(net.predict), net.predict)
write.table(outTab, file="neural.predict.txt", sep="\t", quote=F, col.names=F)
##4.performance evaluation
library(pROC) #library
inputFile="neural.predict.txt" #input
#read
rt=read.table(inputFile, header=T, sep="\t", check.names=F, row.names=1)
y=gsub("(.*)\\_(.*)", "\\2", row.names(rt))
y=ifelse(y=="con", 0, 1)
#plot ROC cure
roc1=roc(y, as.numeric(rt[,2]))
ci1=ci.auc(roc1, method="bootstrap")
ciVec=as.numeric(ci1)
pdf(file="ROC.pdf", width=5, height=5)
plot(roc1, print.auc=TRUE, col="red", legacy.axes=T, main="Train group")
text(0.39, 0.43, paste0("95% CI: ",sprintf("%.03f",ciVec[1]),"-",sprintf("%.03f",ciVec[3])), col="red")
dev.off()
