# Supplementary material for: Construction of artificial neural network diagnostic model and analysis of immune infiltration for periodontitis
Source: Front Genet. 2022 Nov 15;13:1041524. doi: 10.3389/fgene.2022.1041524 (PMC9705329; doi:10.3389/fgene.2022.1041524)
Supplement: Supplementary file 6 [file Table5.xlsx]

## Sheet: Supplementary Table 5
id	APC_co_inhibition	APC_co_stimulation	CCR	Check-point	Cytolytic_activity	HLA	Inflammation-promoting	MHC_class_I	Parainflammation	T_cell_co-inhibition	T_cell_co-stimulation	TIL	Type_I_IFN_Reponse	Type_II_IFN_Reponse
GSM261088_con	0.538122	0.450741	0.514464	0.429425	0.540785	0.841865	0.596521	0.974266	0.739965	0.39207	0.426147	0.570199	0.809125	0.749859
GSM261091_con	0.4679	0.446548	0.463743	0.390669	0.309665	0.797632	0.399021	0.941743	0.648846	0.329858	0.335877	0.441007	0.687266	0.688022
GSM261096_con	0.491241	0.406785	0.497669	0.40818	0.405642	0.844302	0.525363	0.953194	0.707321	0.368146	0.363036	0.519423	0.712882	0.726369
GSM261099_con	0.475116	0.437991	0.4742	0.400622	0.419975	0.837381	0.53135	0.957378	0.684489	0.356419	0.365941	0.487415	0.725204	0.682184
GSM261102_con	0.511403	0.399096	0.477236	0.390008	0.400035	0.822746	0.459038	0.956555	0.703216	0.362612	0.335371	0.455393	0.740634	0.746761
GSM261109_con	0.492832	0.425589	0.500121	0.408361	0.486707	0.851617	0.519134	0.9588	0.691161	0.365122	0.353142	0.530288	0.695675	0.700879
GSM261113_con	0.539371	0.422921	0.516094	0.413423	0.455756	0.850605	0.562988	0.965466	0.723324	0.393747	0.340017	0.507994	0.72812	0.718721
GSM261116_con	0.534864	0.408822	0.484367	0.38778	0.363741	0.807014	0.447121	0.953313	0.671847	0.370016	0.305258	0.464818	0.703032	0.692845
GSM261117_con	0.527029	0.431593	0.49347	0.402965	0.352712	0.821627	0.520393	0.963974	0.710354	0.37691	0.349271	0.480947	0.738129	0.686845
GSM261122_con	0.482231	0.401433	0.489433	0.399108	0.393299	0.843184	0.546163	0.964938	0.695598	0.364306	0.347068	0.541097	0.753745	0.738693
GSM261127_con	0.479852	0.421918	0.468511	0.404608	0.391506	0.797665	0.451624	0.942135	0.678382	0.34969	0.349488	0.441745	0.692663	0.658886
GSM261134_con	0.534314	0.402816	0.473913	0.401492	0.465557	0.84467	0.545391	0.987051	0.746142	0.395874	0.345421	0.463866	0.879496	0.621416
GSM261137_con	0.531596	0.438292	0.531003	0.438798	0.556988	0.857127	0.618705	0.962922	0.764475	0.383202	0.401614	0.603061	0.777095	0.750955
GSM261138_con	0.503237	0.406268	0.468561	0.402977	0.372731	0.809028	0.519329	0.94778	0.682703	0.35777	0.358382	0.459139	0.743351	0.722023
GSM261143_con	0.485747	0.429414	0.492677	0.413322	0.540135	0.80348	0.575015	0.967663	0.736395	0.367955	0.367083	0.501392	0.780944	0.719303
GSM261146_con	0.53169	0.445106	0.523186	0.448331	0.462665	0.848458	0.56933	0.96737	0.723524	0.396412	0.446586	0.61314	0.755279	0.737459
GSM261151_con	0.520283	0.427362	0.514554	0.424192	0.593549	0.832119	0.59399	0.956802	0.723192	0.397678	0.381594	0.587547	0.763624	0.746656
GSM261154_con	0.558512	0.473267	0.550637	0.482797	0.702604	0.853041	0.690553	0.975578	0.78345	0.452544	0.461099	0.661136	0.802353	0.764999
GSM261159_con	0.484426	0.421469	0.473657	0.396896	0.552301	0.808864	0.558939	0.965744	0.737103	0.372425	0.335764	0.462838	0.823237	0.686946
GSM261162_con	0.46454	0.413037	0.483943	0.394925	0.492286	0.838533	0.509317	0.958757	0.675755	0.33483	0.347492	0.48158	0.729106	0.74788
GSM261165_con	0.524607	0.419438	0.483157	0.401411	0.499561	0.822803	0.503921	0.950344	0.691431	0.346012	0.360475	0.509805	0.701864	0.689257
GSM261168_con	0.55326	0.442307	0.484491	0.419256	0.467845	0.792742	0.566667	0.989059	0.735189	0.361538	0.382209	0.474324	0.880648	0.755052
GSM261171_con	0.510414	0.407665	0.499156	0.42516	0.542256	0.835068	0.562693	0.978869	0.703318	0.356068	0.416914	0.546588	0.714545	0.740373
GSM261174_con	0.518831	0.455011	0.51681	0.462037	0.710637	0.861535	0.665841	0.987418	0.762147	0.445974	0.450155	0.63467	0.869967	0.721105
GSM261177_con	0.483367	0.425844	0.49453	0.404543	0.456962	0.828239	0.517751	0.965501	0.705876	0.347753	0.363083	0.498253	0.741338	0.7226
GSM261184_con	0.491553	0.430784	0.496072	0.423337	0.523002	0.857127	0.575255	0.966431	0.706205	0.365854	0.432968	0.566795	0.745437	0.706255
GSM261188_con	0.527315	0.40547	0.495792	0.422481	0.385774	0.803675	0.563104	0.952758	0.703576	0.363522	0.384724	0.4784	0.722094	0.737179
GSM261193_con	0.502738	0.438751	0.485436	0.407235	0.535202	0.827829	0.552095	0.963402	0.710607	0.362941	0.381511	0.535001	0.788682	0.700604
GSM261196_con	0.520095	0.426525	0.505798	0.424323	0.492522	0.822485	0.527531	0.970997	0.720133	0.381563	0.42621	0.52873	0.743101	0.73231
GSM261199_con	0.524676	0.415684	0.474056	0.404312	0.357857	0.816711	0.500806	0.963914	0.693235	0.373137	0.346108	0.46273	0.764686	0.625699
GSM261202_con	0.505595	0.417755	0.478095	0.408207	0.457971	0.804834	0.536525	0.978914	0.710544	0.345091	0.380416	0.448051	0.733925	0.748906
GSM261205_con	0.559887	0.419562	0.463521	0.391582	0.536062	0.796468	0.487878	0.956576	0.680539	0.366795	0.34838	0.474387	0.708591	0.671388
GSM261206_con	0.489404	0.426954	0.500649	0.411529	0.565614	0.836229	0.573076	0.968352	0.722386	0.373122	0.390352	0.569732	0.746449	0.713342
GSM261217_con	0.49425	0.422308	0.483408	0.398769	0.503016	0.801636	0.494553	0.96329	0.70044	0.352413	0.377279	0.48556	0.737042	0.697077
GSM261220_con	0.515276	0.459717	0.517825	0.435057	0.669089	0.84758	0.637685	0.980552	0.733082	0.393204	0.44095	0.649721	0.803887	0.759667
GSM261223_con	0.565787	0.476514	0.547352	0.470386	0.670823	0.848512	0.668505	0.98859	0.782081	0.424723	0.458686	0.653174	0.822504	0.70117
GSM261226_con	0.567795	0.408301	0.460037	0.375382	0.360834	0.849511	0.40597	0.975281	0.69677	0.350734	0.311103	0.421016	0.793491	0.603675
GSM261229_con	0.561263	0.509204	0.550919	0.469535	0.584478	0.837731	0.64922	0.981679	0.764863	0.412772	0.486053	0.655807	0.752	0.775877
GSM261234_con	0.534638	0.457224	0.524326	0.438142	0.60403	0.865709	0.640205	0.984648	0.757683	0.400554	0.429935	0.600266	0.779111	0.723647
GSM261237_con	0.525051	0.452906	0.515811	0.431468	0.573017	0.861142	0.601343	0.978079	0.743024	0.38271	0.421169	0.597428	0.776891	0.704191
GSM261240_con	0.518885	0.443861	0.521885	0.445357	0.517485	0.854467	0.557575	0.968528	0.719434	0.379914	0.421697	0.611202	0.722156	0.776461
GSM261243_con	0.508928	0.425679	0.487142	0.406227	0.509158	0.829151	0.532952	0.984558	0.673471	0.377157	0.430014	0.508719	0.760261	0.738807
GSM261246_con	0.527794	0.460688	0.509465	0.43362	0.591439	0.823845	0.632614	0.984042	0.745273	0.402586	0.433039	0.603418	0.831263	0.741871
GSM261249_con	0.509191	0.4303	0.477543	0.385691	0.350853	0.803815	0.429667	0.965496	0.695054	0.344823	0.349693	0.433432	0.730177	0.64825
GSM261254_con	0.484818	0.425155	0.502033	0.390768	0.378313	0.821337	0.510394	0.967389	0.690488	0.329372	0.354723	0.508951	0.697198	0.717233
GSM261257_con	0.522552	0.418518	0.479347	0.389235	0.408122	0.802995	0.52217	0.964381	0.69879	0.344426	0.337941	0.465454	0.721203	0.659285
GSM261266_con	0.505756	0.451437	0.530963	0.450509	0.563784	0.845704	0.580899	0.971791	0.726072	0.368125	0.441621	0.627825	0.71514	0.748782
GSM261272_con	0.484409	0.446656	0.509943	0.422271	0.654078	0.838994	0.603052	0.972061	0.727046	0.360513	0.404024	0.618131	0.747055	0.710228
GSM261277_con	0.459859	0.450718	0.491637	0.391436	0.612443	0.830448	0.564348	0.979416	0.734647	0.349886	0.378598	0.512266	0.823344	0.698279
GSM261280_con	0.595446	0.517521	0.537018	0.505814	0.816554	0.871539	0.717682	1	0.79312	0.517357	0.507405	0.663685	0.922507	0.697347
GSM261283_con	0.46408	0.402213	0.477137	0.37542	0.498328	0.821458	0.499997	0.952957	0.689191	0.346129	0.356033	0.483079	0.745417	0.701934
GSM261286_con	0.516616	0.399758	0.466388	0.390228	0.345407	0.820373	0.451827	0.968025	0.704447	0.363283	0.326725	0.437762	0.767635	0.698893
GSM261293_con	0.498958	0.425716	0.47533	0.392977	0.498253	0.812632	0.506456	0.952605	0.722856	0.34571	0.349125	0.479352	0.837992	0.675137
GSM261296_con	0.519386	0.43415	0.496232	0.416604	0.546961	0.824253	0.554242	0.961273	0.714314	0.359695	0.391214	0.529958	0.746627	0.72033
GSM261303_con	0.476377	0.409867	0.469317	0.37751	0.373715	0.816104	0.477337	0.962228	0.688316	0.326952	0.337332	0.429663	0.760898	0.685621
GSM261306_con	0.468362	0.439031	0.487423	0.403541	0.575205	0.823394	0.533284	0.967497	0.694967	0.333235	0.386684	0.537919	0.717636	0.731974
GSM261309_con	0.495519	0.409342	0.47022	0.37441	0.360473	0.815092	0.450883	0.97296	0.668829	0.322672	0.318645	0.440911	0.727995	0.700758
GSM261314_con	0.463298	0.413746	0.475286	0.393743	0.462859	0.835902	0.494625	0.947677	0.677055	0.327393	0.351387	0.487073	0.689138	0.716487
GSM261317_con	0.491982	0.417177	0.48233	0.386045	0.419223	0.824499	0.521095	0.959528	0.693677	0.353369	0.331056	0.463669	0.721676	0.714841
GSM261320_con	0.486137	0.439839	0.481025	0.393916	0.557904	0.819151	0.513049	0.969779	0.701159	0.32054	0.35105	0.477249	0.752745	0.697569
GSM261323_con	0.507233	0.403975	0.483653	0.390424	0.525828	0.847239	0.558213	0.97213	0.748696	0.34697	0.351684	0.466858	0.86401	0.702824
GSM261326_con	0.523597	0.438349	0.491231	0.415797	0.53116	0.78917	0.559073	0.96374	0.739263	0.353019	0.378846	0.495148	0.79281	0.689312
GSM261329_con	0.50027	0.416431	0.503998	0.403227	0.5445	0.822925	0.612063	0.986204	0.760186	0.354309	0.385397	0.527538	0.819885	0.732596
GSM261332_con	0.492487	0.438864	0.497423	0.419329	0.43538	0.850062	0.519565	0.962808	0.694103	0.345951	0.428943	0.557437	0.689497	0.732788
GSM261086_treat	0.513402	0.448593	0.513985	0.440725	0.502846	0.841992	0.571539	0.971091	0.718857	0.388793	0.432761	0.601308	0.737993	0.771743
GSM261087_treat	0.472739	0.464081	0.508066	0.443734	0.513026	0.844101	0.583733	0.973129	0.714031	0.39378	0.422135	0.659878	0.737749	0.763453
GSM261089_treat	0.501865	0.47256	0.512898	0.445508	0.559371	0.841707	0.551171	0.953524	0.703933	0.40276	0.435778	0.61109	0.693976	0.74251
GSM261090_treat	0.493133	0.453584	0.512663	0.427371	0.406296	0.827852	0.512776	0.95595	0.698997	0.334089	0.424856	0.52554	0.687055	0.740011
GSM261092_treat	0.521892	0.466059	0.534063	0.451881	0.550683	0.856575	0.592933	0.968247	0.72711	0.402451	0.428127	0.639785	0.7086	0.766109
GSM261093_treat	0.527405	0.438507	0.528924	0.468089	0.55672	0.865346	0.618918	0.961888	0.727786	0.427363	0.451643	0.655616	0.747819	0.755267
GSM261094_treat	0.530347	0.484455	0.534354	0.460113	0.585182	0.871199	0.60755	0.981266	0.756991	0.390246	0.457739	0.626404	0.77749	0.769924
GSM261095_treat	0.526881	0.501999	0.535841	0.478994	0.686505	0.882806	0.656567	0.97489	0.759839	0.416734	0.494888	0.706473	0.79987	0.754979
GSM261097_treat	0.484907	0.423549	0.521597	0.424788	0.494189	0.844998	0.610389	0.970221	0.733003	0.362613	0.394854	0.58805	0.749623	0.757118
GSM261098_treat	0.493079	0.453471	0.502893	0.419829	0.505647	0.845585	0.585166	0.95755	0.720856	0.348838	0.387583	0.576122	0.741649	0.753665
GSM261100_treat	0.518401	0.408551	0.493474	0.405873	0.398583	0.833094	0.46999	0.956584	0.698584	0.358735	0.378019	0.517903	0.706462	0.70017
GSM261101_treat	0.566717	0.438764	0.523121	0.435295	0.469351	0.857578	0.578324	0.970442	0.723181	0.3908	0.414135	0.622141	0.808446	0.730479
GSM261103_treat	0.522211	0.462395	0.518437	0.438197	0.574676	0.825911	0.57263	0.959774	0.744956	0.405531	0.40755	0.617156	0.776044	0.731321
GSM261104_treat	0.529112	0.463083	0.520449	0.454297	0.592434	0.826168	0.569769	0.964457	0.74392	0.416782	0.426409	0.639901	0.820729	0.740972
GSM261105_treat	0.493535	0.464204	0.509196	0.442882	0.502954	0.874235	0.541741	0.953047	0.712024	0.373501	0.42693	0.58591	0.71342	0.733007
GSM261106_treat	0.517504	0.447397	0.509538	0.444963	0.544308	0.870711	0.577957	0.943219	0.713363	0.398623	0.408043	0.58889	0.711199	0.725063
GSM261107_treat	0.533328	0.462175	0.52136	0.458219	0.475814	0.864895	0.573419	0.94638	0.728185	0.423604	0.430731	0.635006	0.721552	0.746636
GSM261108_treat	0.492185	0.446648	0.49734	0.433708	0.4464	0.851296	0.530339	0.950763	0.70354	0.377988	0.4066	0.583047	0.763974	0.748263
GSM261110_treat	0.493098	0.467651	0.517204	0.434434	0.685998	0.872608	0.596762	0.963343	0.730549	0.385942	0.428894	0.662403	0.750628	0.733764
GSM261111_treat	0.518605	0.462377	0.534464	0.448189	0.708819	0.876488	0.622348	0.975913	0.739079	0.424192	0.439477	0.66723	0.764721	0.737464
GSM261112_treat	0.508187	0.4699	0.525606	0.446519	0.682298	0.870565	0.622812	0.958371	0.733674	0.404944	0.429418	0.672838	0.751348	0.764838
GSM261114_treat	0.551565	0.453903	0.527763	0.436133	0.450029	0.829397	0.529579	0.958191	0.727142	0.376272	0.415603	0.584332	0.738775	0.728267
GSM261115_treat	0.565873	0.43735	0.514615	0.431663	0.409842	0.824975	0.515173	0.965693	0.712439	0.380668	0.381911	0.532759	0.718052	0.728819
GSM261118_treat	0.545839	0.447588	0.54689	0.459527	0.488652	0.837125	0.585532	0.962318	0.730883	0.412088	0.433576	0.613358	0.683074	0.753513
GSM261119_treat	0.527832	0.440722	0.544387	0.448306	0.467138	0.842651	0.589186	0.965103	0.73174	0.376896	0.436693	0.625353	0.702468	0.738467
GSM261120_treat	0.56699	0.445105	0.544341	0.478953	0.552758	0.874043	0.606925	0.977421	0.72373	0.443211	0.432952	0.587525	0.662689	0.753392
GSM261121_treat	0.536831	0.460284	0.549244	0.465639	0.591021	0.871831	0.630373	0.968834	0.731138	0.437375	0.427761	0.683025	0.719436	0.759469
GSM261123_treat	0.577296	0.503283	0.542203	0.47479	0.707627	0.851665	0.686679	0.982789	0.769225	0.434895	0.452626	0.692009	0.81485	0.789708
GSM261124_treat	0.563981	0.515867	0.560779	0.491337	0.714811	0.851178	0.669855	0.975636	0.782356	0.450451	0.471624	0.692288	0.796667	0.781826
GSM261125_treat	0.488563	0.424315	0.483029	0.390937	0.380952	0.781257	0.513346	0.96017	0.714714	0.317583	0.327965	0.462229	0.759308	0.752821
GSM261126_treat	0.509513	0.442978	0.500207	0.41421	0.514441	0.804276	0.561154	0.968917	0.730197	0.345661	0.392841	0.542646	0.765977	0.759746
GSM261128_treat	0.519106	0.450251	0.526869	0.442532	0.517521	0.841152	0.546939	0.962007	0.711911	0.393913	0.428154	0.595538	0.722622	0.751308
GSM261129_treat	0.528305	0.4587	0.519218	0.44955	0.547366	0.848401	0.528948	0.954163	0.705346	0.397696	0.443873	0.591688	0.71892	0.748334
GSM261130_treat	0.474046	0.463111	0.523432	0.443407	0.526424	0.837175	0.590563	0.956357	0.725173	0.351957	0.416406	0.619195	0.683782	0.749673
GSM261131_treat	0.50846	0.464892	0.527403	0.463739	0.58577	0.832367	0.620939	0.958297	0.717222	0.398226	0.43472	0.652412	0.697414	0.757329
GSM261132_treat	0.557631	0.470113	0.54483	0.489293	0.766491	0.871519	0.715789	0.988907	0.778983	0.480118	0.473028	0.713523	0.831636	0.75343
GSM261133_treat	0.56009	0.476124	0.549358	0.496722	0.766161	0.874163	0.712923	0.988032	0.786743	0.469218	0.480345	0.718718	0.83903	0.748984
GSM261135_treat	0.55033	0.461632	0.544686	0.472521	0.571679	0.881285	0.666322	0.970587	0.781706	0.438712	0.451547	0.677502	0.840067	0.74668
GSM261136_treat	0.523885	0.435082	0.517004	0.431479	0.499122	0.859533	0.57679	0.967402	0.748672	0.380142	0.395216	0.590895	0.787428	0.74662
GSM261139_treat	0.498259	0.454505	0.513146	0.438611	0.653147	0.848898	0.598187	0.957185	0.712269	0.385791	0.411628	0.61247	0.717884	0.764579
GSM261140_treat	0.509128	0.453567	0.523762	0.450244	0.631091	0.856763	0.61812	0.955545	0.731413	0.394363	0.41621	0.626341	0.716099	0.764749
GSM261141_treat	0.527056	0.4677	0.543827	0.491308	0.648254	0.828273	0.655917	0.957191	0.752753	0.449366	0.462595	0.682925	0.732427	0.765799
GSM261142_treat	0.485811	0.466009	0.533429	0.472226	0.602845	0.836362	0.61979	0.968056	0.738371	0.395592	0.45098	0.650194	0.722463	0.762887
GSM261144_treat	0.501108	0.47691	0.534529	0.460422	0.506799	0.852129	0.609635	0.969128	0.732721	0.399831	0.452295	0.661947	0.764423	0.74263
GSM261145_treat	0.561343	0.426779	0.489633	0.405115	0.411168	0.798136	0.480501	0.951228	0.677706	0.364978	0.351815	0.466006	0.707756	0.688531
GSM261147_treat	0.499845	0.484474	0.525737	0.451679	0.516294	0.84798	0.591417	0.949137	0.707454	0.399445	0.438828	0.662653	0.695858	0.760915
GSM261148_treat	0.515595	0.477645	0.524305	0.455455	0.543146	0.845493	0.58814	0.942873	0.715105	0.400696	0.451896	0.633344	0.703019	0.747984
GSM261149_treat	0.50898	0.45604	0.520279	0.448821	0.615881	0.830353	0.601766	0.964418	0.70748	0.405593	0.408713	0.647004	0.756635	0.768024
GSM261150_treat	0.528336	0.429776	0.522299	0.447012	0.638457	0.843786	0.60348	0.956525	0.721579	0.413961	0.425785	0.633723	0.750853	0.746127
GSM261152_treat	0.575064	0.488752	0.568218	0.502147	0.727393	0.855988	0.730213	0.979409	0.794624	0.475691	0.472336	0.696088	0.837923	0.780834
GSM261153_treat	0.568103	0.471102	0.534157	0.456726	0.661945	0.842682	0.65442	0.970436	0.767479	0.421322	0.41892	0.63633	0.778675	0.763195
GSM261155_treat	0.549541	0.435601	0.515073	0.426468	0.51301	0.838053	0.626215	0.970503	0.773765	0.382639	0.367705	0.535946	0.83553	0.73661
GSM261156_treat	0.552876	0.461917	0.525242	0.437414	0.589706	0.830582	0.657585	0.978814	0.784114	0.402967	0.379653	0.538992	0.86225	0.751676
GSM261157_treat	0.536467	0.467753	0.528807	0.446881	0.626012	0.846458	0.663979	0.968791	0.780537	0.389466	0.406693	0.61823	0.823745	0.773909
GSM261158_treat	0.506468	0.467606	0.52124	0.442059	0.680451	0.842416	0.637384	0.972168	0.735133	0.387168	0.417903	0.635451	0.758583	0.76238
GSM261160_treat	0.476611	0.434799	0.524025	0.438559	0.610287	0.869869	0.631509	0.964208	0.741586	0.382072	0.402216	0.616672	0.740981	0.758979
GSM261161_treat	0.478417	0.451598	0.535152	0.452926	0.61493	0.871655	0.612441	0.951725	0.740648	0.416471	0.410352	0.636987	0.741039	0.747984
GSM261163_treat	0.533481	0.437645	0.510698	0.450289	0.515969	0.852311	0.605214	0.957715	0.728181	0.404692	0.421241	0.606028	0.769076	0.751418
GSM261164_treat	0.514967	0.461809	0.506014	0.45132	0.54077	0.84785	0.551025	0.95643	0.720945	0.381294	0.409938	0.607064	0.763027	0.74009
GSM261166_treat	0.487363	0.455379	0.507407	0.444115	0.63913	0.851199	0.6134	0.950499	0.731099	0.375718	0.437883	0.644289	0.791649	0.775879
GSM261167_treat	0.512337	0.452854	0.512308	0.447423	0.620957	0.853768	0.636229	0.959026	0.749789	0.389672	0.432908	0.619405	0.798966	0.743227
GSM261169_treat	0.518796	0.460357	0.52414	0.447658	0.612127	0.842585	0.588731	0.960923	0.706678	0.403604	0.436172	0.654774	0.73405	0.778716
GSM261170_treat	0.52791	0.43905	0.512476	0.456495	0.532153	0.839903	0.566317	0.948502	0.70412	0.402948	0.441463	0.636846	0.720975	0.799667
GSM261172_treat	0.505399	0.413177	0.500709	0.421103	0.620116	0.84287	0.633711	0.985897	0.760752	0.367665	0.380915	0.533132	0.876391	0.747566
GSM261173_treat	0.531734	0.458845	0.519962	0.460047	0.733479	0.862932	0.673311	0.992469	0.777167	0.421453	0.431227	0.620298	0.887512	0.744733
GSM261175_treat	0.476565	0.429363	0.508011	0.415925	0.420072	0.815701	0.527594	0.967667	0.723221	0.34182	0.372101	0.513748	0.727466	0.757106
GSM261176_treat	0.494481	0.434498	0.522752	0.428458	0.530058	0.851617	0.556149	0.963658	0.734394	0.357995	0.414319	0.588964	0.729197	0.746965
GSM261178_treat	0.544824	0.455396	0.517636	0.466515	0.502685	0.845588	0.56096	0.973767	0.715163	0.417499	0.443474	0.648037	0.724912	0.759275
GSM261179_treat	0.529607	0.458627	0.515268	0.456967	0.46205	0.839707	0.557265	0.966694	0.724155	0.399229	0.441328	0.636235	0.729049	0.774442
GSM261180_treat	0.540011	0.461949	0.528414	0.471358	0.585732	0.851586	0.591522	0.974345	0.718546	0.415813	0.477771	0.618132	0.717864	0.751369
GSM261181_treat	0.533312	0.496346	0.532197	0.478831	0.583716	0.882586	0.643573	0.969071	0.719149	0.429187	0.471163	0.67302	0.690015	0.750907
GSM261182_treat	0.515869	0.470995	0.547966	0.475184	0.582212	0.880654	0.624528	0.967158	0.75119	0.432523	0.463199	0.664861	0.749965	0.793751
GSM261183_treat	0.522722	0.451835	0.527975	0.459541	0.648885	0.863219	0.674312	0.975648	0.784204	0.424166	0.433723	0.613084	0.852021	0.76824
GSM261185_treat	0.534591	0.476189	0.554431	0.47683	0.584234	0.872738	0.627544	0.967048	0.759672	0.439434	0.482337	0.67707	0.749665	0.774771
GSM261186_treat	0.504772	0.390578	0.465404	0.404988	0.424789	0.812545	0.456279	0.95256	0.660601	0.359171	0.372044	0.463557	0.675974	0.733287
GSM261187_treat	0.533559	0.478114	0.531503	0.475716	0.623961	0.861542	0.614129	0.954256	0.728927	0.422823	0.466282	0.671135	0.717257	0.757687
GSM261189_treat	0.523621	0.453318	0.52925	0.4569	0.583523	0.802054	0.621032	0.973614	0.737644	0.396089	0.464007	0.616055	0.711338	0.754028
GSM261190_treat	0.52681	0.461981	0.524204	0.448399	0.589735	0.790596	0.587861	0.963669	0.712866	0.374147	0.468158	0.626828	0.717208	0.775289
GSM261191_treat	0.513558	0.454991	0.522895	0.456964	0.678012	0.857276	0.648141	0.973449	0.751957	0.393589	0.469579	0.652726	0.772692	0.764245
GSM261192_treat	0.517353	0.483351	0.523252	0.462823	0.6883	0.85934	0.659765	0.977003	0.739069	0.412124	0.472436	0.667804	0.76242	0.743971
GSM261194_treat	0.488756	0.44457	0.497456	0.426769	0.455267	0.826128	0.545427	0.971022	0.721425	0.359657	0.430932	0.546911	0.768401	0.723964
GSM261195_treat	0.500172	0.444006	0.513585	0.439232	0.507695	0.827255	0.55936	0.977715	0.73851	0.371531	0.427008	0.56421	0.772165	0.721839
GSM261197_treat	0.522475	0.45089	0.51312	0.448901	0.558627	0.849798	0.579948	0.967607	0.71905	0.386282	0.442081	0.606271	0.767773	0.759512
GSM261198_treat	0.503431	0.439502	0.516108	0.437395	0.560318	0.842848	0.59184	0.961511	0.725832	0.387847	0.433809	0.616298	0.770084	0.74199
GSM261200_treat	0.498207	0.471474	0.532473	0.447044	0.565625	0.837212	0.575845	0.981492	0.740172	0.376442	0.401269	0.566836	0.75824	0.752506
GSM261201_treat	0.526156	0.444106	0.540372	0.43706	0.586636	0.825072	0.590704	0.979787	0.755273	0.373157	0.391424	0.558787	0.759249	0.766364
GSM261203_treat	0.567243	0.460251	0.529136	0.464056	0.717317	0.82396	0.641894	0.978321	0.761743	0.421244	0.477102	0.654961	0.808404	0.765148
GSM261204_treat	0.536491	0.469037	0.523999	0.452941	0.702021	0.83116	0.615147	0.977099	0.743927	0.412758	0.437755	0.642005	0.745488	0.769438
GSM261207_treat	0.529609	0.464745	0.539126	0.474177	0.626409	0.862626	0.614124	0.958481	0.731195	0.431188	0.484899	0.667034	0.728192	0.766026
GSM261208_treat	0.503884	0.475938	0.517705	0.438941	0.537777	0.842946	0.586737	0.965118	0.723529	0.37326	0.426258	0.6093	0.733996	0.742058
GSM261209_treat	0.587126	0.474772	0.543171	0.489462	0.797072	0.88066	0.724984	0.989968	0.810002	0.461831	0.457821	0.702278	0.915342	0.735738
GSM261210_treat	0.562531	0.418642	0.521294	0.46719	0.64535	0.85701	0.659949	0.964998	0.720125	0.444427	0.470716	0.65821	0.77989	0.717405
GSM261211_treat	0.548086	0.485617	0.530742	0.464661	0.592496	0.850046	0.65345	0.970021	0.751751	0.416407	0.467001	0.644142	0.754416	0.746666
GSM261212_treat	0.539651	0.473547	0.528681	0.46714	0.616746	0.865585	0.642648	0.977433	0.752851	0.407038	0.471306	0.646477	0.749127	0.743728
GSM261213_treat	0.58237	0.494758	0.560704	0.504979	0.77488	0.872127	0.730717	0.984772	0.785628	0.45902	0.505314	0.717295	0.84507	0.757483
GSM261214_treat	0.564066	0.464307	0.544438	0.468702	0.631438	0.861452	0.680657	0.982455	0.761931	0.439873	0.471839	0.663036	0.824781	0.758812
GSM261215_treat	0.526534	0.474621	0.535027	0.480201	0.702797	0.860275	0.65477	0.979417	0.751818	0.422376	0.477344	0.694032	0.766247	0.75258
GSM261216_treat	0.531683	0.454042	0.535819	0.467134	0.646528	0.856254	0.653648	0.98168	0.769548	0.408715	0.453731	0.655115	0.807249	0.764999
GSM261218_treat	0.459726	0.42777	0.454019	0.381878	0.594413	0.791491	0.488953	0.974768	0.667999	0.32738	0.332715	0.494698	0.765678	0.694693
GSM261219_treat	0.539656	0.471428	0.523522	0.452253	0.620593	0.842734	0.624366	0.963426	0.758387	0.417859	0.447636	0.643469	0.836064	0.751327
GSM261221_treat	0.543963	0.462914	0.542261	0.455301	0.578826	0.851466	0.598113	0.972427	0.734544	0.376739	0.438564	0.634361	0.732999	0.765477
GSM261222_treat	0.571582	0.479833	0.54703	0.467331	0.485894	0.85478	0.612815	0.975073	0.781282	0.388149	0.432823	0.607641	0.841776	0.771108
GSM261224_treat	0.567799	0.466891	0.544272	0.4794	0.501262	0.886131	0.614652	0.981061	0.736378	0.402625	0.463704	0.673257	0.72221	0.768266
GSM261225_treat	0.5309	0.454254	0.536129	0.459647	0.507123	0.879334	0.601255	0.976976	0.735395	0.380929	0.439573	0.63857	0.719094	0.767588
GSM261227_treat	0.561634	0.507056	0.550233	0.465117	0.61321	0.826694	0.648829	0.981843	0.761285	0.426324	0.475327	0.657023	0.746572	0.767903
GSM261228_treat	0.55996	0.482109	0.538199	0.468697	0.613271	0.852445	0.647933	0.97702	0.774256	0.423192	0.453464	0.640372	0.792668	0.749931
GSM261230_treat	0.530949	0.449372	0.526288	0.441989	0.604703	0.837364	0.606766	0.972917	0.743095	0.386411	0.430257	0.641598	0.775544	0.771855
GSM261231_treat	0.536003	0.47685	0.532325	0.46993	0.620815	0.85371	0.627379	0.967946	0.752896	0.420507	0.442172	0.668886	0.76624	0.775076
GSM261232_treat	0.515617	0.468053	0.529563	0.447655	0.571648	0.861195	0.585434	0.977914	0.722773	0.387176	0.424759	0.636577	0.730158	0.778138
GSM261233_treat	0.520033	0.461629	0.535879	0.463793	0.534351	0.880501	0.583835	0.973632	0.731748	0.407114	0.439876	0.645282	0.72396	0.774356
GSM261235_treat	0.549988	0.488614	0.542959	0.474203	0.598082	0.886977	0.642742	0.977142	0.740922	0.427618	0.467264	0.6841	0.746208	0.758505
GSM261236_treat	0.532733	0.503199	0.543515	0.481666	0.596279	0.883665	0.644681	0.978997	0.740223	0.417117	0.497986	0.690348	0.745219	0.754299
GSM261238_treat	0.529545	0.432023	0.514348	0.436522	0.5881	0.842946	0.565604	0.975306	0.711455	0.378108	0.41749	0.613471	0.731883	0.770246
GSM261239_treat	0.529481	0.425745	0.516943	0.438963	0.525683	0.849091	0.560645	0.961689	0.713281	0.364042	0.437167	0.623406	0.723571	0.781096
GSM261241_treat	0.516467	0.507982	0.548057	0.47565	0.618119	0.856202	0.609594	0.977949	0.71059	0.393947	0.521185	0.659934	0.693638	0.73271
GSM261242_treat	0.545773	0.484897	0.539207	0.454878	0.576489	0.843202	0.613273	0.976541	0.739032	0.376733	0.471451	0.633022	0.737191	0.75398
GSM261244_treat	0.535832	0.484973	0.532099	0.461163	0.628459	0.849063	0.62983	0.969953	0.741853	0.409822	0.454421	0.635269	0.755933	0.70918
GSM261245_treat	0.563173	0.48425	0.534145	0.45297	0.596024	0.848205	0.60822	0.978719	0.746908	0.397866	0.463298	0.642403	0.746985	0.756338
GSM261247_treat	0.521013	0.435841	0.501297	0.416086	0.42209	0.833423	0.511532	0.962813	0.72384	0.348897	0.392115	0.522435	0.767541	0.721829
GSM261248_treat	0.521182	0.425928	0.500805	0.412221	0.434211	0.83235	0.508911	0.962856	0.724301	0.349446	0.39012	0.518396	0.761062	0.72348
GSM261250_treat	0.555147	0.442508	0.52465	0.432393	0.594248	0.822834	0.587141	0.976465	0.717798	0.387054	0.41976	0.591551	0.678827	0.74273
GSM261251_treat	0.576571	0.466193	0.549306	0.457704	0.663975	0.841135	0.648061	0.983706	0.741095	0.424135	0.449884	0.646548	0.721123	0.746105
GSM261252_treat	0.56169	0.470012	0.536753	0.427564	0.544142	0.830362	0.584727	0.979314	0.747295	0.388924	0.390946	0.581066	0.741145	0.739082
GSM261253_treat	0.564638	0.459458	0.52119	0.412606	0.408733	0.814167	0.529789	0.969922	0.715592	0.37077	0.367173	0.527976	0.704277	0.747968
GSM261255_treat	0.508606	0.46929	0.520338	0.455544	0.448974	0.833466	0.547495	0.96019	0.722191	0.376251	0.452343	0.634129	0.730264	0.726031
GSM261256_treat	0.560855	0.44021	0.506284	0.408869	0.705386	0.678363	0.548798	0.967705	0.622553	0.457223	0.352765	0.561173	0.74319	0.701128
GSM261258_treat	0.521393	0.466164	0.530822	0.463908	0.55301	0.889271	0.655607	0.98005	0.757365	0.395794	0.462518	0.639992	0.793076	0.751376
GSM261259_treat	0.534899	0.441116	0.52617	0.448588	0.48506	0.874501	0.604746	0.973734	0.747757	0.394085	0.440957	0.603128	0.76549	0.744123
GSM261260_treat	0.526648	0.446339	0.529008	0.460935	0.539919	0.886048	0.668244	0.98251	0.759364	0.401748	0.463785	0.619462	0.802729	0.734803
GSM261261_treat	0.508569	0.449952	0.517115	0.43984	0.638759	0.849187	0.593527	0.973854	0.755431	0.384437	0.430961	0.632852	0.832712	0.762764
GSM261262_treat	0.544677	0.454803	0.507149	0.43012	0.64655	0.831655	0.611263	0.97898	0.758009	0.387319	0.406242	0.579697	0.833967	0.728578
GSM261263_treat	0.516014	0.428846	0.497305	0.410599	0.48549	0.82163	0.531455	0.965969	0.719796	0.36682	0.378398	0.517691	0.751662	0.766799
GSM261264_treat	0.524098	0.452237	0.517611	0.437085	0.537917	0.83229	0.565902	0.971578	0.749095	0.370299	0.428124	0.573536	0.803887	0.781535
GSM261265_treat	0.529751	0.464174	0.530916	0.454507	0.563404	0.84355	0.583455	0.966341	0.740823	0.380974	0.451672	0.598142	0.731406	0.777407
GSM261267_treat	0.508178	0.436778	0.501351	0.410351	0.454158	0.818555	0.538963	0.971585	0.714839	0.340244	0.362807	0.475586	0.71393	0.672201
GSM261268_treat	0.507358	0.458514	0.518692	0.449176	0.647414	0.841824	0.579116	0.96654	0.724186	0.379541	0.444261	0.637087	0.741751	0.769991
GSM261269_treat	0.552987	0.418056	0.522776	0.475699	0.514506	0.849085	0.599672	0.967991	0.707397	0.429127	0.489134	0.639109	0.760585	0.741779
GSM261270_treat	0.526247	0.488779	0.516982	0.464709	0.521383	0.857713	0.633031	0.980007	0.723672	0.371489	0.502281	0.63356	0.781155	0.809569
GSM261271_treat	0.592633	0.533309	0.567486	0.537575	0.847911	0.866217	0.777158	0.999216	0.795823	0.531469	0.552734	0.773689	0.888155	0.795256
GSM261273_treat	0.503324	0.497043	0.532716	0.470751	0.688012	0.863675	0.591171	0.961064	0.729411	0.403246	0.459417	0.676746	0.769456	0.775132
GSM261274_treat	0.475299	0.467099	0.523636	0.454164	0.63809	0.858357	0.59083	0.961975	0.720375	0.374373	0.45689	0.669931	0.749325	0.786699
GSM261275_treat	0.534045	0.456544	0.538497	0.4542	0.615269	0.833322	0.640983	0.987201	0.763327	0.421427	0.466398	0.659169	0.82119	0.775042
GSM261276_treat	0.57042	0.483394	0.538399	0.456526	0.671773	0.836362	0.673939	0.998164	0.770332	0.431011	0.452092	0.638443	0.872208	0.790469
GSM261278_treat	0.488923	0.44503	0.521204	0.398454	0.651308	0.748885	0.63891	0.967988	0.667611	0.382268	0.339007	0.605436	0.764327	0.758034
GSM261279_treat	0.5182	0.456268	0.531247	0.418026	0.756892	0.716213	0.614584	0.974557	0.697345	0.449164	0.380427	0.596232	0.764241	0.76578
GSM261281_treat	0.492811	0.44827	0.507277	0.443164	0.608365	0.8641	0.576948	0.958835	0.724735	0.368289	0.43468	0.637453	0.771658	0.745785
GSM261282_treat	0.500546	0.472764	0.513036	0.446971	0.663213	0.871983	0.613965	0.968391	0.702437	0.413165	0.454526	0.650906	0.766418	0.821482
GSM261284_treat	0.551233	0.483519	0.527914	0.464985	0.657032	0.87221	0.65565	0.980783	0.772575	0.431174	0.466244	0.654423	0.82413	0.745394
GSM261285_treat	0.543711	0.489778	0.529167	0.480492	0.748657	0.858075	0.671317	0.974272	0.74908	0.450627	0.517828	0.706802	0.782516	0.73748
GSM261287_treat	0.530178	0.504239	0.551991	0.51275	0.651296	0.878965	0.684756	0.976721	0.750045	0.45454	0.512304	0.686026	0.748881	0.73135
GSM261288_treat	0.55062	0.500707	0.551983	0.489149	0.645444	0.864192	0.651733	0.968145	0.770479	0.421461	0.494419	0.6884	0.793798	0.768946
GSM261289_treat	0.531071	0.484012	0.520718	0.472737	0.708585	0.841998	0.643732	0.973117	0.723838	0.425807	0.47805	0.686151	0.743431	0.781136
GSM261290_treat	0.537178	0.495256	0.542236	0.486744	0.801157	0.842873	0.675786	0.972721	0.743559	0.43874	0.509928	0.703154	0.780665	0.75584
GSM261291_treat	0.526425	0.462917	0.53337	0.500921	0.509729	0.853193	0.583967	0.981116	0.7081	0.427571	0.496497	0.676795	0.710804	0.753163
GSM261292_treat	0.504057	0.469025	0.535808	0.473099	0.556653	0.854565	0.590198	0.973759	0.714747	0.400039	0.465242	0.650615	0.734179	0.780407
GSM261294_treat	0.556153	0.461354	0.526043	0.457837	0.608933	0.852781	0.611901	0.971221	0.713603	0.421816	0.464237	0.621522	0.737867	0.780511
GSM261295_treat	0.549618	0.453163	0.531773	0.468874	0.557644	0.84891	0.605083	0.967888	0.696846	0.413132	0.499327	0.666367	0.732742	0.769956
GSM261297_treat	0.505535	0.459125	0.510439	0.440766	0.685346	0.868938	0.623798	0.980515	0.750482	0.38421	0.440969	0.615929	0.817653	0.782576
GSM261298_treat	0.513597	0.460964	0.517954	0.444202	0.642733	0.857751	0.600881	0.970808	0.72518	0.357398	0.44933	0.623855	0.754847	0.771065
GSM261299_treat	0.526066	0.47781	0.530539	0.467166	0.622931	0.859018	0.614354	0.977397	0.76053	0.405142	0.471011	0.655408	0.824885	0.7779
GSM261300_treat	0.533067	0.479467	0.526302	0.470682	0.670751	0.854934	0.657482	0.974278	0.76084	0.429784	0.496859	0.683381	0.801563	0.763634
GSM261301_treat	0.509268	0.442227	0.519018	0.439523	0.53134	0.846284	0.589016	0.971269	0.751016	0.361019	0.430246	0.585022	0.783029	0.749665
GSM261302_treat	0.528152	0.434448	0.523266	0.446879	0.524105	0.849743	0.570192	0.971493	0.715585	0.391297	0.46278	0.621624	0.756257	0.769043
GSM261304_treat	0.524305	0.450174	0.517001	0.448637	0.613824	0.844101	0.592794	0.961549	0.723238	0.371004	0.431131	0.589062	0.732963	0.731955
GSM261305_treat	0.541574	0.461227	0.526516	0.461653	0.61686	0.850469	0.62638	0.97186	0.745843	0.373016	0.453224	0.640054	0.761655	0.734125
GSM261307_treat	0.512368	0.431094	0.512092	0.429338	0.589078	0.857773	0.596222	0.979953	0.737403	0.364525	0.403136	0.570245	0.77622	0.736309
GSM261308_treat	0.519187	0.435951	0.506767	0.432371	0.542234	0.848252	0.541369	0.967296	0.713183	0.375108	0.411395	0.554329	0.744202	0.725734
GSM261310_treat	0.482322	0.458047	0.505054	0.43462	0.658501	0.860694	0.581929	0.967508	0.714134	0.365245	0.437572	0.645931	0.803345	0.768798
GSM261311_treat	0.509595	0.480868	0.525997	0.453348	0.635375	0.849815	0.565409	0.964264	0.733073	0.378284	0.449584	0.649064	0.822288	0.781178
GSM261312_treat	0.482656	0.460281	0.516344	0.449156	0.642046	0.884959	0.605735	0.954262	0.715002	0.398156	0.435967	0.650347	0.712581	0.741369
GSM261313_treat	0.49653	0.463329	0.524094	0.458891	0.641688	0.888695	0.61873	0.96059	0.722872	0.39284	0.432547	0.652026	0.731051	0.768816
GSM261315_treat	0.532053	0.469355	0.526933	0.456385	0.65442	0.85313	0.612707	0.971146	0.740698	0.399601	0.454334	0.665067	0.777907	0.775237
GSM261316_treat	0.528279	0.448294	0.513143	0.438388	0.519953	0.832385	0.578341	0.964915	0.734416	0.380313	0.408403	0.577901	0.781362	0.745078
GSM261318_treat	0.514206	0.49584	0.512825	0.472476	0.683897	0.843254	0.614125	0.970534	0.72773	0.387611	0.477681	0.656028	0.763157	0.73144
GSM261319_treat	0.505715	0.442534	0.509851	0.425174	0.483552	0.812213	0.567706	0.973411	0.740444	0.334209	0.402137	0.51404	0.789363	0.759177
GSM261321_treat	0.520198	0.485776	0.529643	0.478526	0.668655	0.892764	0.600089	0.968281	0.73806	0.408051	0.475054	0.692815	0.769782	0.74946
GSM261322_treat	0.509314	0.455224	0.52567	0.451	0.664999	0.877487	0.618653	0.975177	0.74182	0.38672	0.439391	0.656695	0.807637	0.785018
GSM261324_treat	0.518624	0.443277	0.505139	0.421289	0.526181	0.802951	0.547247	0.96682	0.735115	0.352875	0.38678	0.530598	0.785313	0.75139
GSM261325_treat	0.534221	0.441861	0.511873	0.425689	0.509071	0.800539	0.546399	0.963287	0.724358	0.376604	0.400738	0.541795	0.713797	0.747772
GSM261327_treat	0.534962	0.441292	0.533733	0.443175	0.561976	0.826656	0.620294	0.979718	0.782417	0.396064	0.411532	0.563452	0.827063	0.753583
GSM261328_treat	0.519544	0.444663	0.520071	0.435719	0.549755	0.834854	0.607785	0.982301	0.776856	0.373953	0.396103	0.533513	0.833076	0.740326
GSM261330_treat	0.516549	0.485178	0.53057	0.472338	0.6825	0.878527	0.668077	0.976074	0.739316	0.431136	0.478382	0.670426	0.735565	0.742154
GSM261331_treat	0.514526	0.448242	0.51395	0.433996	0.493996	0.861554	0.551458	0.970224	0.719286	0.368913	0.427936	0.576539	0.743497	0.764284
